# Supplementary material for: Agonist-induced membrane nanodomain clustering drives GLP-1 receptor responses in pancreatic beta cells
Source: PLoS Biol. 2019 Aug 20;17(8):e3000097. doi: 10.1371/journal.pbio.3000097 (PMC6716783; doi:10.1371/journal.pbio.3000097)
Supplement: S1 Table — (XLSX) [file pbio.3000097.s009.xlsx]

## Sheet: Sheet1
Figure	Agonist / condition	LogEC50	SEM	Emax	SEM	n
2B		0.7				5
2C	Ex4 / Veh	-7.8	0.02	16.6	0.25	5
	Ex4 / MBCD	-7.7	0.2	12	1.65	5
2D	Ex4 / Veh	-8.5	0.2	56.5	4.3	5
	Ex4 / MBCD	-8.3	0.2	32.9	1.8	5
2G		0.6				5
