# Supplementary material for: Agonist-induced membrane nanodomain clustering drives GLP-1 receptor responses in pancreatic beta cells
Source: PLoS Biol. 2019 Aug 20;17(8):e3000097. doi: 10.1371/journal.pbio.3000097 (PMC6716783; doi:10.1371/journal.pbio.3000097)
Supplement: S2 Table — (XLSX) [file pbio.3000097.s010.xlsx]

## Sheet: Sheet1
Figure	Agonist / condition	LogEC50	SEM	Emax	SEM	n
3B	Ex4 / wt	-7.9	0.2	40.7	6.5	4
	Ex4 / KO	-7.9	0.2	32.3	3	4
