# Supplementary material for: Agonist-induced membrane nanodomain clustering drives GLP-1 receptor responses in pancreatic beta cells
Source: PLoS Biol. 2019 Aug 20;17(8):e3000097. doi: 10.1371/journal.pbio.3000097 (PMC6716783; doi:10.1371/journal.pbio.3000097)
Supplement: S3 Table — (XLSX) [file pbio.3000097.s011.xlsx]

## Sheet: Sheet1
Figure	Agonist / condition	LogEC50	SEM	Emax	SEM	n
5D - 0-10	Ex4 / wt	-7.6	0	4	0.3	5
	Ex4 / C438A	-7.8	0.1	2.7	0.5	5
5D - 10-20	Ex4 / wt	-7.9	0.1	3.6	0.4	5
	Ex4 / C438A	-8	0	3	0.6	5
5D - 20-30	Ex4 / wt	-8	0	2.9	0.4	5
	Ex4 / C438A	-8	0.1	2.5	0.5	5
5J	Ex4 / wt	-10.9	0.2	4.3	1	6
	Ex4 / C438A	-10.9	0.2	2.2	0.3	6
5K	Ex4 / wt	-8	0.2	1.7	0.1	6
	Ex4 / C438A	-8	0.2	1.5	0.1	6
5L	Ex4 / wt	-10.4	0.6	3.6	0.3	4
	Ex4 / C438A	-11.7	0.7	1.9	0.2	4
