# Supplementary material for: Agonist-induced membrane nanodomain clustering drives GLP-1 receptor responses in pancreatic beta cells
Source: PLoS Biol. 2019 Aug 20;17(8):e3000097. doi: 10.1371/journal.pbio.3000097 (PMC6716783; doi:10.1371/journal.pbio.3000097)
Supplement: S4 Table — (XLSX) [file pbio.3000097.s012.xlsx]

## Sheet: Sheet1
Figure	Agonist / condition	LogEC50	SEM	Emax	SEM	n
6C	Ex4	-7.7	0.2	8.4	2	5
	Ex-phe1	-6.9	0.2	1.1	0.3	5
	Ex-asp3	-7.5	0.2	8.5	1.5	5
Figure	Ex4						Ex-phe1						Ex-asp3
6F	TEpacVV		AKAR4-NES		AKAR4-Lyn		TEpacVV		AKAR4-NES		AKAR4-Lyn		TEpacVV		AKAR4-NES		AKAR4-Lyn
Time (min)	LogEC50	SEM	LogEC50	SEM	LogEC50	SEM	LogEC50	SEM	LogEC50	SEM	LogEC50	SEM	LogEC50	SEM	LogEC50	SEM	LogEC50	SEM	n
4	-11.3593	0.0508746	-10.92	0.0911592	-11.446	0.205149	-10.2209	0.134345	-9.9214	0.175774	-10.5972	0.191389	-10.698	0.154965	-10.698	0.154965	-11.3	0.177172	5
10	-11.576	0.0722834	-11.306	0.102985	-11.84	0.163064	-10.6247	0.106821	-10.5244	0.25182	-11.094	0.175402	-10.97	0.204426	-10.97	0.204426	-11.868	0.185132	5
16	-11.6453	0.0725611	-11.308	0.128	-11.918	0.183831	-10.8093	0.100374	-10.576	0.150718	-11.1	0.160406	-11.152	0.158663	-11.152	0.158663	-11.914	0.197752	5
22	-11.6867	0.0830261	-11.46	0.0420714	-11.94	0.170646	-10.842	0.0733379	-10.726	0.177104	-11.1	0.162512	-11.126	0.148714	-11.126	0.148714	-11.984	0.20906	5
28	-11.6793	0.0791721	-11.392	0.0563383	-11.934	0.16403	-10.9147	0.0802053	-10.628	0.190089	-11.098	0.154577	-11.25	0.133566	-11.25	0.133566	-12.068	0.199585	5
34	-11.7047	0.0872201	-11.584	0.0756703	-11.978	0.163505	-10.95	0.0839907	-10.676	0.182581	-11.104	0.14905	-11.342	0.0821219	-11.342	0.0821219	-12.072	0.185672	5
40	-11.694	0.0776989	-11.55	0.0544977	-12.022	0.159449	-10.9333	0.0858421	-10.746	0.198761	-11.132	0.160387	-11.25	0.183412	-11.25	0.183412	-12.12	0.208591	5
46	-11.7247	0.0972088	-11.584	0.098519	-12.034	0.161944	-10.9453	0.0835504	-10.784	0.243836	-11.122	0.130284	-11.392	0.0730342	-11.392	0.0730342	-12.144	0.195464	5
52	-11.724	0.0905255	-11.658	0.0746592	-12.068	0.15948	-10.9733	0.0978377	-10.808	0.198555	-11.142	0.149847	-11.502	0.113022	-11.502	0.113022	-12.154	0.195156	5
58	-11.7253	0.105481	-11.568	0.0770325	-12.082	0.159856	-10.9787	0.0870032	-10.752	0.241131	-11.104	0.14176	-11.162	0.286311	-11.162	0.286311	-12.166	0.211698	5
