# Supplementary material for: Agonist-induced membrane nanodomain clustering drives GLP-1 receptor responses in pancreatic beta cells
Source: PLoS Biol. 2019 Aug 20;17(8):e3000097. doi: 10.1371/journal.pbio.3000097 (PMC6716783; doi:10.1371/journal.pbio.3000097)
Supplement: S5 Table — (XLSX) [file pbio.3000097.s013.xlsx]

## Sheet: Sheet1
Figure	Agonist / condition	LogEC50	SEM	Emax	SEM	n
7E	Ex4 -BETP	-8.1	0.1	87.1	7.7	5
	Ex4 +BETP	-8.6	0.1	72.6	3.3	5
	Ex-phe1 +BETP	-7.5	0.1	73	4.1	5
	Ex-phe1 +BETP	-8.2	0.1	78.3	3.4	5
