# Supplementary material for: Agonist-induced membrane nanodomain clustering drives GLP-1 receptor responses in pancreatic beta cells
Source: PLoS Biol. 2019 Aug 20;17(8):e3000097. doi: 10.1371/journal.pbio.3000097 (PMC6716783; doi:10.1371/journal.pbio.3000097)
Supplement: S6 Table — (XLSX) [file pbio.3000097.s014.xlsx]

## Sheet: Sheet1
Figure	Agonist / condition	LogEC50	SEM	Emax	SEM	n
S2I - TEpacVV	Ex4 / Veh	-9.2	0.2	-4.9	0.2	5
	Ex4 / MBCD	-8.9	0.2	-4.1	0.2	5
S2I - AKAR4-Lyn	Ex4 / Veh	-9.4	0.2	2.8	0.4	5
	Ex4 / MBCD	-9.2	0.1	1.7	0.3	5
