# Supplementary material for: Agonist-induced membrane nanodomain clustering drives GLP-1 receptor responses in pancreatic beta cells
Source: PLoS Biol. 2019 Aug 20;17(8):e3000097. doi: 10.1371/journal.pbio.3000097 (PMC6716783; doi:10.1371/journal.pbio.3000097)
Supplement: S7 Table — (XLSX) [file pbio.3000097.s015.xlsx]

## Sheet: Sheet1
Figure	Agonist / condition	LogEC50	SEM	Emax	SEM	n
S6D	Ex4	-8.2	0.3	27.1	3.3	6
	Ex-phe1	n.c	n.c	n.c	n.c	6
	Ex-asp3	-8.2	0.2	25.7	3.4	6
