# Supplementary material for: Agonist-induced membrane nanodomain clustering drives GLP-1 receptor responses in pancreatic beta cells
Source: PLoS Biol. 2019 Aug 20;17(8):e3000097. doi: 10.1371/journal.pbio.3000097 (PMC6716783; doi:10.1371/journal.pbio.3000097)
Supplement: S1 Data — (XLSX) [file pbio.3000097.s025.xlsx]

## Sheet: 1A
Veh	Ex4
0.757054	1.50219
1.47911	3.03073
0.318145	0.653761
0.537671	1.06475
0.314456	0.66208
0.853296	1.83417

## Sheet: 1B
Veh	Ex4
12.863	121.522
12.863	188.206
209.531	286.371
209.531	66.346
114.413	36.558
114.413	36.558
192.268	46.713
36.558	21.664
36.558	21.664
180.421	61.9455
77.178	46.036
108.32	46.036
86.9945	34.1885
50.098	24.0335
50.098	18.6175
193.284	22.341
193.284	24.0335
117.46	162.819
107.981	13.54
46.713	13.54
46.713	19.633
57.545	15.2325
57.545	15.2325
39.6045	27.757
39.6045	17.2635
106.627	17.2635
48.4055	25.049
48.4055	47.39
110.013	47.39
110.013	50.4365
108.997	23.695
18.279	23.695
15.2325	27.08
15.2325	27.08
87.333	353.733
87.333	142.508
82.594	14.217
82.594	13.54
66.6845	13.54
51.7905	12.863
25.726	12.863
25.726	18.956
45.6975	24.372
38.2505	256.921
38.2505	213.594
26.7415	82.594
26.7415	67.7
17.2635	47.0515
17.2635	47.0515
80.9015	102.566
89.364	86.656
45.0205	86.656
45.0205	38.9275
93.426	38.9275
89.364	40.62
39.943	107.305
39.943	50.4365
98.5035	52.129
77.178	52.129
17.9405	48.067
17.9405	48.067
76.501	48.067
76.501	17.602
39.6045	10.832
39.6045	10.832
168.234	30.1265
168.234	30.1265
170.942	36.2195
37.235	20.31
37.235	20.31
52.4675	19.633
135.738	17.602
70.7465	17.602
112.721	69.3925
184.144	30.8035
184.144	30.8035
135.738	45.0205
126.599	48.067
126.599	46.036
19.2945	26.7415
19.2945	26.7415
46.713	64.992
25.3875	36.8965
25.3875	36.2195
161.803	24.372
25.726	24.372
19.9715	12.863
83.6095	12.863
37.235	45.6975
42.3125	12.863
42.3125	12.863
16.248	14.894
20.31	14.894
27.4185	27.757
19.9715	27.757
16.248	74.1315
93.426	123.891
88.687	27.08
80.9015	14.217
80.9015	14.217
104.935	20.987
127.953	20.987
115.767	33.173
115.767	33.173
19.633	150.294
19.633	90.041
90.3795	27.08
124.568	27.08
90.3795	29.788
173.989	71.762
173.989	32.8345
50.4365	27.08
72.1005	27.08
72.1005	73.4545
50.4365	73.4545
81.24	81.917
84.9635	81.917
61.9455	26.7415
22.6795	26.7415
20.31	131.677
20.31	46.3745
27.757	130.661
35.5425	11.509
17.9405	11.509
17.9405	20.31
28.0955	17.2635
29.788	17.2635
48.744	48.4055
52.806	46.036
28.7725	46.036
28.7725	50.098
26.403	50.4365
26.403	50.4365
53.1445	24.0335
64.992	24.0335
35.5425	30.1265
35.5425	79.5475
94.78	90.3795
53.8215	79.5475
53.8215	84.2865
41.6355	13.54
40.2815	13.54
40.2815	18.279
184.144	18.279
24.372	19.633
24.372	132.015
42.9895	35.204
165.526	24.372
165.526	24.372
209.193	34.527
58.222	19.9715
17.2635	128.969
17.2635	90.041
33.85	90.041
33.85	135.061
127.615	104.258
134.723	19.9715
15.571	98.842
15.571	147.248
82.594	81.24
26.7415	60.5915
26.7415	58.899
142.847	58.899
48.067	78.1935
27.757	46.3745
27.757	46.3745
127.276	93.0875
93.426	98.842
66.6845	40.2815
66.6845	40.2815
67.023	98.165
77.178	22.341
135.738	22.0025
61.607	22.0025
61.607	80.2245
134.723	24.0335
116.444	24.0335
31.4805	85.979
31.4805	115.428
234.242	115.428
26.403	158.079
26.403	158.079
54.4985	112.043
92.4105	87.6715
60.253	87.6715
50.4365	39.266
73.4545	39.266
50.4365	124.906
112.043	124.906
87.6715	272.154
87.6715	193.622
39.266	133.708
39.266	58.222
124.906	58.222
124.906	96.134
272.154	80.2245
193.622	53.483
133.708	53.483
58.222	93.0875
58.222	68.7155
96.134	18.279
80.2245	18.279
53.483	18.279
53.483	48.067
93.0875	39.6045
68.7155	58.222
18.279	64.6535
18.279	68.0385
18.279	64.6535
48.067	110.013
39.6045	56.5295
58.222	52.4675
64.6535	57.545
68.0385	39.6045
64.6535	42.9895
110.013	38.589
56.5295	54.16
52.4675	14.5555
57.545	14.5555
39.6045	52.4675
42.9895	23.3565
38.589	23.3565
54.16	171.281
14.5555	177.713
14.5555	177.713
52.4675	192.945
23.3565	79.886
23.3565	79.5475
171.281	69.054
177.713	47.39
177.713	91.0565
192.945	46.036
79.886	44.682
79.5475	36.2195
69.054	36.2195
47.39	60.93
91.0565	60.93
46.036	62.6225
44.682	48.4055
36.2195	29.788
36.2195	29.788
60.93	44.005
60.93	44.005
62.6225	27.757
48.4055	27.757
29.788	59.576
29.788	63.638
44.005	58.222
44.005	56.5295
27.757	53.8215
27.757	25.3875
59.576	25.3875
63.638	27.757
58.222	76.1625
56.5295	27.757
53.8215	86.3175
25.3875	80.563
25.3875	66.6845
27.757	94.103
76.1625	146.571
27.757	52.129
86.3175	42.651
80.563	37.235
66.6845	37.235
94.103	108.997
146.571	57.8835
52.129	31.142
42.651	31.142
37.235	22.6795
37.235	32.496
108.997	32.8345
57.8835	22.6795
31.142	28.434
31.142	45.6975
22.6795	33.85
32.496	33.85
32.8345	42.651
22.6795	57.2065
28.434	78.1935
45.6975	62.961
33.85	73.4545
33.85	53.8215
42.651	41.974
57.2065	41.974
78.1935	32.1575
62.961	32.1575
73.4545	42.3125
53.8215	42.3125
41.974	38.589
41.974	38.589
32.1575	81.24
32.1575	86.3175
42.3125	94.4415
42.3125	176.697
38.589	26.0645
38.589	26.0645
81.24	50.4365
86.3175	50.4365
94.4415	50.098
176.697	56.191
26.0645	50.098
26.0645	34.8655
50.4365	34.8655
50.4365	36.558
50.098	42.3125
56.191	62.961
50.098	68.7155
34.8655	75.147
34.8655	142.847
36.558	162.48
42.3125	225.78
62.961	201.746
68.7155	93.7645
75.147	93.7645
142.847	369.981
162.48	216.978
225.78	107.981
201.746	76.1625
93.7645	76.1625
93.7645	191.591
50.4365	170.942
50.4365	39.6045
55.514	39.6045
62.961	101.212
89.364	18.279
114.075	18.279
100.196	42.3125
37.912	35.5425
37.912	35.5425
27.08	38.589
27.08	49.7595
113.397	107.305
113.397	17.9405
19.633	17.9405
13.8785	17.9405
13.8785	70.408
13.54	15.571
13.54	15.571
98.5035	36.2195
98.5035	26.0645
120.168	19.9715
120.168	19.9715
20.31	22.341
30.1265	29.111
20.31	33.85
33.5115	52.129
15.9095	48.4055
15.9095	48.4055
73.793	48.744
49.421	48.744
49.421	110.689
89.364	127.615
78.1935	27.08
78.1935	27.08
111.367	15.2325
130.661	15.2325
84.2865	16.925
17.602	131
38.589	194.976
17.602	18.279
67.7	18.279
67.7	150.971
125.245	142.508
116.782	274.524
48.4055	329.022
72.7775	62.284
67.023	70.0695
67.023	56.191
74.8085	56.191
74.8085	83.271
27.08	44.005
26.7415	44.005
26.7415	59.576
91.0565	46.036
43.6665	46.036
43.6665	46.713
36.2195	67.7
36.2195	91.395
24.0335	23.018
24.0335	23.018
64.315	44.3435
75.824	44.3435
35.881	22.0025
35.881	17.9405
64.315	17.9405
59.2375	48.744
52.806	74.1315
52.806	111.367
77.855	48.744
62.961	24.0335
62.961	24.0335
71.4235	35.881
71.4235	20.31
46.3745	20.31
28.7725	23.3565
28.7725	71.4235
39.266	42.9895
318.867	22.0025
59.9145	52.129
61.9455	22.0025
33.173	22.0025
14.894	22.0025
14.894	68.0385
46.713	62.961
30.465	62.961
30.465	114.075
17.602	281.971
17.602	234.242
106.627	28.7725
86.9945	28.7725
245.412	96.4725
72.1005	96.4725
72.1005	74.1315
74.1315	48.4055
74.1315	48.4055
84.625	104.597
84.625	29.111
119.152	29.111
125.922	112.043
113.397	122.198
113.397	14.894
172.635	14.894
58.5605	30.1265
58.5605	32.8345
55.8525	40.62
86.9945	36.558
49.421	57.545
49.421	32.8345
74.1315	62.6225
55.8525	40.2815
154.018	40.2815
27.08	63.2995
27.08	67.7
150.294	70.7465
62.6225	69.731
72.7775	26.7415
72.7775	26.7415
63.638	18.6175
62.6225	18.6175
216.302	32.1575
301.603	10.155
25.3875	10.155
25.3875	12.863
85.302	111.705
55.514	28.434
55.514	9.8165
39.943	9.8165
39.943	32.8345
27.4185	30.8035
24.0335	119.49
24.0335	119.49
27.08	17.2635
27.08	87.333
31.4805	17.2635
35.881	63.2995
107.643	59.576
58.899	59.576
58.899	129.645
111.028	107.981
159.095	15.571
45.359	15.571
45.359	126.599
104.597	126.599
98.165	23.3565
70.7465	23.3565
70.7465	65.3305
20.6485	75.824
20.6485	75.824
68.7155	53.483
68.7155	53.483
132.692	32.1575
77.178	32.1575
77.178	33.173
158.756	18.956
16.5865	18.956
16.5865	78.8705
37.912	78.8705
136.077	17.9405
42.3125	17.9405
42.3125	131.677
80.563	110.013
31.142	21.664
31.142	21.664
81.917	33.173
30.1265	33.173
30.1265	21.664
32.1575	150.294
64.6535	58.222
101.55	58.222
54.4985	187.529
54.4985	116.106
59.576	116.106
58.222	150.294
58.222	205.47
61.9455	229.503
61.9455	315.82
74.1315	229.503
88.3485	50.098
25.726	50.098
25.726	29.788
69.731	29.788
18.956	42.651
18.956	132.692
32.496	44.005
66.346	42.651
49.421	42.651
30.465	78.1935
30.465	104.935
36.8965	55.8525
82.2555	55.8525
70.0695	63.9765
70.0695	23.3565
103.919	20.31
34.8655	20.31
34.8655	19.9715
200.392	19.9715
68.0385	20.6485
33.5115	38.589
33.5115	14.5555
22.0025	14.5555
22.0025	24.0335
86.9945	138.108
82.594	108.997
82.594	108.997
38.2505	220.702
38.2505	25.049
59.576	25.049
33.173	155.71
34.1885	162.48
26.7415	77.178
26.7415	77.178
74.8085	28.7725
24.0335	32.1575
24.0335	28.7725
35.5425	92.072
35.5425	55.514
94.78	55.514
70.7465	72.7775
58.899	72.7775
30.465	116.106
30.465	16.248
57.8835	16.248
54.4985	19.9715
54.4985	22.6795
44.3435	100.196
44.3435	139.8
55.1755	115.428
48.067	181.097
48.067	30.465
69.054	30.465
48.067	148.601
55.8525	148.601
52.806	196.668
52.806	147.248
57.2065	47.39
81.5785	47.39
86.3175	138.108
51.1135	138.108
51.1135	71.4235
68.0385	71.4235
68.0385	190.237
14.217	117.798
14.217	117.798
22.0025	37.235
22.0025	37.235
110.351	36.2195
36.2195	36.2195
15.571	49.0825
15.571	60.5915
21.3255	41.974
90.3795	41.974
70.7465	194.299
21.664	16.248
21.664	14.894
173.65	10.832
18.279	10.832
15.2325	216.302
15.2325	101.212
39.266	101.212
70.0695	32.8345
43.328	32.8345
43.328	33.85
50.098	85.6405
43.328	71.085
43.328	80.9015
43.328	43.6665
36.8965	249.136
36.8965	230.518
37.5735	148.601
44.3435	97.1495
43.328	97.8265
84.9635	139.462
86.9945	186.852
86.9945	177.374
32.1575	71.762
32.1575	71.762
134.046	143.863
99.8575	69.3925
76.501	105.612
76.501	105.612
102.566	116.106
47.39	81.24
47.39	101.888
49.421	38.2505
84.9635	38.2505
15.9095	162.142
15.9095	162.142
31.142	73.4545
30.1265	73.4545
30.1265	129.307
24.372	129.307
24.372	24.372
44.3435	24.372
23.3565	32.1575
23.3565	44.005
39.943	133.03
37.912	62.6225
37.912	25.726
72.1005	25.726
75.824	86.9945
74.1315	27.08
50.775	27.08
50.775	127.276
28.7725	68.0385
19.9715	68.0385
19.9715	19.9715
14.217	19.9715
14.217	21.664
70.0695	80.563
155.71	77.178
223.41	77.178
163.495	76.501
132.015	68.377
66.6845	52.129
66.6845	52.129
89.364	47.39
89.364	47.39
73.116	134.046
73.116	103.243
183.129	103.243
123.214	184.144
188.883	184.144
78.1935	35.5425
78.1935	35.5425
106.289	196.668
41.297	97.1495
49.0825	215.963
41.297	97.1495
52.4675	118.814
54.4985	106.289
66.0075	106.289
97.488	240.335
128.292	212.578
39.6045	173.65
39.6045	65.669
19.9715	42.3125
19.9715	42.3125
154.695	173.989
62.284	216.64
21.664	216.64
21.3255	148.263
24.0335	148.263
21.3255	36.2195
17.9405	36.2195
17.9405	25.726
18.279	25.726
40.9585	44.3435
86.656	18.956
57.8835	18.956
36.2195	24.0335
36.2195	104.258
57.2065	129.984
32.8345	106.289
32.8345	84.9635
136.416	30.465
145.216	32.8345
33.173	30.465
33.173	140.139
75.147	154.356
86.3175	170.266
75.147	169.927
24.0335	169.927
24.0335	143.863
26.0645	125.584
109.335	76.501
99.519	76.501
61.607	110.689
36.558	144.201
36.558	76.501
73.116	129.984
44.005	144.54
44.005	46.713
176.02	46.713
251.506	94.78
111.028	56.868
86.656	56.868
146.571	163.834
63.9765	99.8575
25.3875	19.633
28.0955	19.633
25.3875	127.276
36.2195	99.8575
36.2195	127.276
61.607	60.93
124.568	60.93
158.418	78.532
158.418	53.483
119.49	53.483
204.792	124.23
22.6795	66.346
22.6795	66.346
150.294	78.8705
141.493	18.279
114.413	18.279
114.413	24.372
43.328	55.514
43.328	138.785
30.1265	63.9765
20.987	63.9765
20.987	148.263
50.098	110.689
105.612	41.297
227.472	22.341
43.328	22.341
43.328	45.6975
68.0385	84.9635
68.0385	51.1135
79.886	90.3795
120.844	90.718
40.2815	10.832
89.7025	10.832
89.7025	76.501
40.2815	98.842
36.8965	98.842
36.8965	86.656
86.3175	76.501
90.3795	77.855
188.206	77.855
40.62	136.077
125.245	82.594
40.62	58.899
68.0385	58.899
24.7105	119.152
26.7415	119.152
22.6795	48.067
20.6485	26.7415
20.6485	26.7415
41.297	70.0695
41.297	49.421
37.235	49.421
28.434	90.3795
28.434	80.563
20.6485	80.563
20.6485	141.493
32.1575	122.198
32.1575	116.782
27.08	116.782
27.08	23.3565
59.576	23.3565
82.2555	102.566
82.2555	109.335
84.2865	109.335
72.7775	98.5035
61.2685	70.0695
61.2685	155.371
129.645	176.02
86.656	370.319
111.367	216.302
111.367	301.942
155.71	62.284
155.71	62.284
189.56	51.1135
28.0955	57.545
28.0955	97.488
46.036	22.6795
95.457	21.664
93.0875	21.664
23.3565	131.338
23.3565	61.2685
40.62	61.2685
40.62	206.147
70.7465	79.886
70.7465	233.565
50.098	145.555
50.098	24.372
68.0385	24.372
68.0385	216.302
149.279	79.886
44.682	66.6845
19.633	66.6845
19.633	216.302
64.315	228.149
58.222	50.775
32.496	50.775
32.496	64.992
36.8965	64.992
36.8965	66.6845
34.8655	194.637
34.8655	18.956
50.098	18.956
50.098	156.048
39.266	196.33
39.266	88.01
76.501	88.01
73.4545	95.7955
24.372	87.333
54.4985	74.47
35.881	74.47
28.7725	146.571
28.7725	98.165
31.4805	70.408
31.4805	70.408
146.232	187.19
78.532	137.093
24.372	29.4495
58.222	29.4495
58.222	76.501
57.545	44.3435
40.9585	98.5035
22.0025	22.341
22.0025	22.341
30.465	37.5735
30.465	49.0825
119.152	95.7955
36.2195	25.726
36.2195	25.726
27.08	60.253
27.08	42.9895
60.93	42.9895
22.6795	86.656
22.6795	86.656
48.744	90.3795
76.1625	18.279
56.191	18.279
26.403	61.607
26.403	18.956
63.638	18.956
83.948	22.0025
48.4055	22.0025
48.4055	58.222
74.1315	59.2375
48.067	18.956
25.3875	18.956
25.3875	93.0875
32.8345	189.56
32.8345	136.416
29.788	113.736
29.788	127.276
74.1315	126.599
74.1315	53.1445
60.253	12.863
113.059	12.863
113.059	13.8785
32.1575	13.8785
30.465	22.6795
30.465	84.2865
78.1935	116.106
61.9455	55.514
32.1575	30.1265
37.5735	30.1265
30.465	63.638
30.465	36.8965
44.3435	35.881
59.2375	35.881
24.0335	28.434
24.0335	28.434
78.1935	33.5115
37.235	55.8525
37.235	49.421
67.3615	49.421
67.3615	34.527
194.976	34.527
16.5865	69.731
16.5865	48.744
62.6225	48.744
107.643	77.178
107.643	85.302
36.2195	85.302
18.279	120.844
18.279	36.2195
73.793	36.2195
25.726	52.806
25.726	52.806
26.0645	38.9275
46.713	38.9275
61.9455	61.9455
51.452	66.0075
51.452	42.651
248.459	37.235
61.607	37.235
61.607	58.222
129.984	19.9715
109.335	19.633
78.8705	12.863
78.8705	12.863
76.8395	32.1575
76.8395	32.1575
98.165	153.002
138.785	108.32
66.0075	123.891
66.0075	122.876
43.328	62.284
43.328	8.124
31.142	8.124
31.142	74.1315
219.686	165.865
24.7105	165.865
24.7105	85.979
40.62	85.979
40.62	93.0875
128.969	155.033
153.002	31.142
74.47	31.142
46.3745	122.198
41.6355	21.664
41.6355	21.664
63.9765	49.0825
53.483	61.607
44.3435	17.9405
44.3435	17.9405
89.364	122.198
130.661	119.829
37.235	117.121
37.235	24.372
112.043	25.3875
95.1185	24.372
112.721	33.5115
112.721	33.5115
91.0565	88.01
31.142	156.726
31.142	16.248
44.3435	16.248
73.793	114.413
73.793	94.78
80.563	49.0825
80.563	49.0825
39.943	189.56
39.943	88.01
48.4055	48.067
37.5735	34.1885
37.5735	34.1885
28.0955	136.416
28.0955	85.6405
68.377	137.093
80.9015	29.788
140.139	29.788
140.139	56.191
169.927	29.788
66.6845	29.788
63.638	73.793
63.638	68.7155
95.1185	70.0695
33.85	129.645
57.8835	64.315
33.85	64.315
44.3435	35.5425
44.3435	35.5425
56.868	53.1445
54.837	57.2065
46.036	85.979
33.5115	55.8525
33.5115	73.793
59.576	63.9765
15.571	55.8525
15.571	22.341
140.139	22.341
59.9145	19.9715
76.8395	19.9715
108.659	51.452
133.708	52.129
136.077	52.129
114.413	44.3435
154.695	44.3435
114.413	64.6535
110.351	16.925
33.85	16.925
33.85	79.886
45.359	164.85
11.509	32.1575
11.509	19.9715
39.943	19.9715
36.2195	241.351
24.7105	18.956
24.7105	18.956
34.1885	29.111
45.6975	29.111
34.8655	23.018
34.8655	21.664
37.5735	21.664
54.4985	20.6485
57.2065	20.6485
54.4985	118.814
62.961	239.32
77.178	157.741
77.178	152.325
159.772	45.359
99.8575	29.788
99.8575	21.664
98.165	21.664
19.633	97.8265
19.633	74.1315
115.767	74.1315
76.8395	143.524
94.103	143.524
80.563	107.643
80.563	107.643
249.136	39.943
95.457	39.943
95.457	59.2375
118.475	59.2375
89.364	136.754
59.9145	108.32
130.661	215.286
48.4055	30.465
48.4055	30.465
113.397	22.341
103.243	22.341
60.253	67.3615
58.222	90.041
58.222	44.3435
99.1805	44.3435
73.116	152.325
73.116	137.093
99.519	16.5865
130.661	18.279
137.769	23.3565
47.0515	16.5865
128.969	70.0695
47.0515	70.0695
70.408	34.8655
49.0825	33.173
32.1575	33.173
32.1575	32.1575
38.589	32.1575
63.638	66.346
85.979	66.346
85.979	131.677
124.23	71.762
79.886	82.2555
79.886	26.7415
70.7465	26.7415
45.0205	44.005
45.0205	40.2815
43.6665	36.558
40.9585	36.558
40.9585	96.134
45.6975	96.134
45.6975	74.1315
31.4805	14.5555
29.111	14.5555
29.111	68.7155
43.6665	141.155
124.568	57.2065
40.2815	57.2065
94.78	36.8965
31.819	36.8965
31.819	53.8215
77.178	24.372
40.62	18.956
312.097	18.956
308.373	20.987
46.713	20.987
17.9405	29.111
17.9405	23.3565
23.3565	23.3565
23.3565	56.191
24.7105	28.7725
31.4805	55.1755
24.7105	56.191
40.9585	51.7905
40.9585	51.7905
22.6795	39.6045
22.6795	39.6045
69.3925	75.824
69.3925	18.279
76.501	18.279
49.0825	16.925
64.6535	16.925
95.7955	22.0025
53.1445	22.0025
82.594	41.974
93.0875	28.0955
51.7905	82.594
43.328	15.571
38.589	15.571
38.589	20.987
46.713	20.987
30.465	116.444
30.465	82.2555
73.4545	45.6975
157.403	31.142
82.594	31.142
64.315	46.713
64.315	31.142
115.428	31.142
115.428	54.16
137.431	22.0025
38.2505	22.0025
30.465	24.372
30.465	28.7725
28.7725	28.7725
28.7725	16.248
39.6045	16.248
155.371	39.266
155.371	33.85
90.041	37.5735
90.041	205.808
53.483	58.5605
45.0205	70.7465
27.757	115.428
27.757	57.8835
51.1135	23.3565
139.8	23.3565
97.1495	80.563
97.1495	59.576
122.876	15.9095
122.876	15.9095
128.969	25.049
71.4235	17.9405
21.3255	17.9405
21.3255	42.3125
70.7465	42.3125
81.24	16.248
30.465	16.248
30.465	19.9715
68.377	99.1805
19.2945	106.289
19.2945	69.054
50.775	69.054
28.434	71.762
28.434	31.4805
74.1315	31.4805
52.806	48.744
52.806	41.6355
101.55	23.3565
101.55	23.3565
142.17	35.881
25.3875	75.147
25.3875	144.54
37.912	132.015
147.586	116.444
147.586	116.444
136.077	50.4365
35.881	50.4365
31.4805	102.904
18.956	84.2865
18.956	16.248
19.633	16.248
19.633	22.341
30.8035	22.341
27.757	100.534
27.757	100.534
149.617	58.222
86.656	21.664
86.656	11.8475
	11.8475
	21.3255
	56.868
	125.922
	44.682
	44.682
	49.7595
	76.8395
	56.868
	48.067
	48.067
	138.785
	47.39
	40.9585
	40.9585
	38.9275
	131
	33.85
	46.036
	24.0335
	24.0335
	28.434
	28.434
	51.1135
	37.5735
	86.656
	31.142
	51.452
	31.142
	34.527
	34.527
	35.881
	118.136
	131
	51.1135
	17.9405
	17.9405
	22.0025
	24.0335
	27.757
	37.235
	18.279
	18.279
	14.5555
	14.5555
	12.186
	12.186
	19.9715
	19.9715
	12.186
	12.186
	17.9405
	17.9405
	52.806
	31.142
	44.005
	24.0335
	24.0335
	52.806
	58.899
	58.222
	52.129
	21.664
	21.664
	40.9585
	15.2325
	15.2325
	24.372
	36.2195
	33.5115
	33.5115
	28.0955
	28.0955
	24.0335
	24.0335
	28.434
	24.0335
	22.6795
	15.2325
	15.2325
	63.638
	29.788
	40.9585
	37.5735
	39.943
	24.0335
	24.0335
	31.142
	31.142
	44.682
	53.8215
	15.571
	15.571
	39.943
	16.248
	16.248
	45.6975
	23.3565
	23.3565
	38.2505
	44.682
	24.7105
	22.341
	22.341
	38.9275
	28.7725
	31.142
	31.142
	28.7725
	28.7725
	17.2635
	17.2635
	30.1265
	193.96
	25.049
	25.049
	71.085
	19.633
	19.633
	149.956
	50.4365
	50.4365
	165.865
	107.643
	107.643
	61.2685
	17.9405
	17.9405
	19.9715
	24.0335
	61.2685
	14.5555
	14.5555
	149.956
	96.134
	10.832
	10.832
	38.2505
	38.2505
	80.2245
	41.297
	41.297
	162.142
	178.051
	101.888
	8.4625
	8.4625
	74.1315
	91.395
	89.7025
	8.124
	8.124
	19.9715
	19.9715
	32.496
	32.8345
	31.142
	28.0955
	32.8345
	28.0955
	37.912
	89.364
	47.7285
	47.7285
	88.3485
	39.943
	26.0645
	26.0645
	28.434
	78.1935
	78.1935
	51.452
	24.0335
	17.9405
	17.9405
	53.8215
	41.974
	20.31
	20.31
	31.142
	51.1135
	51.1135
	44.005
	48.4055
	124.568
	141.832
	52.806
	34.8655
	34.8655
	37.912
	37.912
	22.6795
	22.6795
	59.2375
	34.8655
	34.8655
	30.465
	30.465
	75.147
	96.811
	96.811
	109.335
	12.863
	12.863
	24.372
	24.372
	40.62
	40.62
	55.514
	55.514
	62.6225
	62.6225
	189.899
	105.612
	57.8835
	87.6715
	127.276
	127.276
	44.3435
	44.3435
	51.1135
	22.341
	22.341
	12.863
	12.863
	22.341
	32.496
	32.496
	44.005
	19.9715
	19.9715
	34.527
	34.1885
	34.1885
	30.465
	23.3565
	23.3565
	68.377
	68.377
	18.279
	18.279
	31.142
	31.142
	78.8705
	70.408
	43.328
	43.328
	55.514
	64.315
	125.922
	83.948
	83.948
	25.049
	25.049
	12.5245
	12.5245
	18.279
	21.664
	21.664
	63.2995
	61.9455
	50.4365
	51.7905
	151.31
	38.589
	36.558
	36.558
	216.302
	64.6535
	41.297
	41.297
	66.346
	20.987
	15.571
	15.571
	14.217
	14.217
	21.664
	30.1265
	33.173
	8.124
	8.124
	33.173
	50.098
	26.7415
	44.005
	12.5245
	12.5245
	32.1575
	32.1575
	47.0515
	19.9715
	19.9715
	65.669
	24.0335
	23.3565
	23.3565
	34.1885
	53.1445
	28.7725
	28.7725
	30.1265
	13.54
	13.54
	26.7415
	28.7725
	33.173
	42.3125
	53.8215
	53.8215
	57.2065
	65.3305
	55.514
	48.4055
	48.4055
	30.465
	30.465
	68.0385
	105.612
	110.689
	134.385
	134.385
	82.2555
	82.2555
	4.4005
	4.4005
	34.8655
	34.8655
	121.522
	16.5865
	16.5865
	111.028
	21.664
	21.664
	31.4805
	31.4805
	52.4675
	25.3875
	25.3875
	47.39
	47.39
	38.9275
	38.9275
	15.9095
	15.9095
	49.7595
	28.434
	31.142
	31.142
	32.8345
	32.8345
	36.2195
	120.168
	34.8655
	34.8655
	56.191
	35.5425
	25.726
	25.726
	25.726
	25.726
	34.527
	34.1885
	42.3125
	33.5115
	33.5115
	29.788
	29.788
	52.129
	52.129
	34.8655
	34.8655
	34.8655
	44.005
	34.8655
	91.0565
	43.328
	17.9405
	17.9405
	119.152
	18.956
	18.956
	19.9715
	28.434
	28.434
	38.589
	27.757
	27.757
	40.62
	40.62
	13.54
	13.54
	39.6045
	18.279
	18.279
	52.4675
	17.2635
	17.2635
	39.6045
	40.62
	26.0645
	12.863
	12.863
	40.62
	49.7595
	28.0955
	34.527
	28.0955
	6.4315
	6.4315
	23.3565
	31.142
	29.4495
	27.757
	27.757
	32.1575
	62.961
	21.664
	21.664
	37.912
	24.7105
	24.7105
	23.3565
	23.3565
	14.5555
	14.5555
	60.93
	188.544
	22.6795
	22.6795
	81.917
	81.917
	22.6795
	12.186
	12.186
	24.372
	15.571
	63.638
	14.5555
	14.5555
	19.633
	15.2325
	19.9715
	19.9715
	82.2555
	83.6095
	29.111
	29.111
	62.6225
	31.142
	16.925
	16.925
	26.7415
	17.9405
	17.9405
	45.0205
	45.0205
	44.005
	101.888
	31.4805
	31.4805
	48.4055
	46.713
	46.713
	22.6795
	22.6795
	31.142
	31.142
	20.6485
	20.6485
	65.3305
	65.3305
	69.3925
	20.987
	20.987
	71.4235
	104.597
	79.886
	31.142
	31.142
	43.6665
	43.6665
	46.036
	63.2995
	63.2995
	74.47
	14.5555
	14.5555
	15.571
	29.788
	121.522
	22.6795
	22.6795
	21.664
	21.664
	66.0075
	66.0075
	20.31
	18.279
	18.279
	103.581
	117.121
	75.147
	46.713
	44.3435
	62.284
	44.3435
	48.744
	104.935
	65.3305
	68.0385
	91.7335
	88.687
	88.687
	76.501
	34.1885
	34.1885
	60.93
	101.55
	91.7335
	24.0335
	24.0335
	50.4365
	50.4365
	76.1625
	29.111
	29.111
	39.266
	39.266
	94.4415
	61.9455
	61.9455
	88.687
	13.54
	13.54
	22.0025
	22.0025
	58.222
	74.47
	54.16
	46.036
	24.0335
	24.0335
	86.3175
	86.3175
	97.488
	69.3925
	69.3925
	76.1625
	111.028
	111.028
	36.8965
	36.8965
	34.527
	34.527
	79.5475
	37.912
	37.912
	33.85
	33.85
	113.059
	31.142
	31.142
	58.222
	58.222
	51.1135
	51.1135
	103.919
	103.919
	90.3795
	63.638
	21.3255
	64.992
	64.992
	66.6845
	66.6845
	32.8345
	35.881
	32.8345
	62.6225
	42.651
	42.651
	90.3795
	18.279
	18.279
	95.457
	51.7905
	51.7905
	97.1495
	96.811
	24.0335
	24.0335
	21.664
	21.664
	73.793
	89.0255
	120.168
	52.806
	14.217
	14.217
	88.3485
	47.39
	47.39
	16.248
	16.248
	88.687
	92.4105
	108.32
	121.86
	19.9715
	19.9715
	72.439
	35.5425
	35.5425
	83.948
	99.8575
	71.762
	68.0385
	54.4985
	48.744
	48.744
	178.051
	178.051
	202.423
	16.248
	16.248
	20.987
	73.4545
	92.072
	25.3875
	24.0335
	24.0335
	74.47
	21.664
	21.664
	22.6795
	30.1265
	25.049
	26.0645
	26.0645
	26.0645
	25.049
	118.475
	74.47
	74.47
	19.9715
	19.9715
	100.196
	40.62
	40.62
	30.465
	30.465
	38.2505
	119.49
	83.6095
	49.7595
	49.7595
	32.496
	28.434
	28.434
	30.1265
	13.8785
	13.8785
	49.7595
	47.39
	26.0645
	26.0645
	66.346
	17.2635
	17.2635
	36.558
	19.9715
	19.9715
	12.186
	12.186
	25.3875
	18.279
	18.279
	22.0025
	22.0025
	27.08
	32.1575
	18.279
	18.279
	14.5555
	14.5555
	120.506
	16.248
	16.248
	26.0645
	59.576
	72.439
	72.439
	86.9945
	50.098
	17.9405
	17.9405
	26.0645
	26.0645
	44.005
	44.005
	95.7955
	31.142
	31.142
	85.979
	39.943
	39.943
	61.2685
	61.2685
	43.328
	43.328
	22.341
	22.341
	38.589
	38.589
	64.6535
	54.4985
	28.0955
	85.979
	42.9895
	42.9895
	46.036
	46.036
	31.142
	46.713
	46.713
	55.8525
	83.6095
	46.713
	46.713
	24.372
	24.372
	46.713
	85.302
	101.212
	18.279
	18.279
	26.0645
	19.9715
	19.9715
	84.2865
	109.674
	84.2865
	81.24
	123.552
	47.39
	47.39
	32.1575
	32.1575
	89.364

## Sheet: 1C
Veh	Ex4
2.21429	2.71212
2.11111	3.76
2.18421	4.26471
2.82222	4.02857
2.14286	3.2766
2.31757	2.4963
2.08	2.61364
3.01667	2.30612
2.25	2.29412
2.19178	2.49515
2.18182	2.25641

## Sheet: 1D
	Veh				Ex4 100 nM
0	1	1	1	1	1	1	1	1
1	0.890594	1.07344	0.974823	1.08829	1.16047	0.979152	1.27274	1.21455
2	0.894883	0.966302	0.895162	1.06036	0.992734	1.10808	1.14092	1.27348
3	0.996774	1.14908	0.88974	1.02394	1.01146	0.97715	1.28243	1.23138
4	1.04397	1.03606	0.911144	1.24433	1.2144	0.986531	1.41627	1.21512
5	0.860395	1.04559	0.919273	1.15921	0.999038	1.21255	1.33235	1.67565
6	1.03577	0.948436	0.859398	1.18262	1.3544	1.3815	1.31643	1.2684
7	0.87987	0.879368	0.932628	0.838771	1.53065	1.38243	1.37094	1.65895
8	0.928844	1.05084	0.881878	0.943978	1.35515	1.31259	1.3645	1.42292
9	0.966571	1.12214	0.817657	0.935763	1.41898	1.49986	1.45239	1.41572
10	0.886474	1.05577	1.0267	1.09651	1.5853	1.50119	1.45098	1.44466
11	1.02914	1.0909	0.905974	1.03188	1.24153	1.31093	1.34822	1.4038
12	0.917171	0.973713	0.908779	0.986991	1.44133	1.40468	1.29709	1.2605
13	0.840024	1.15305	0.889965	1.01083	1.58203	1.35554	1.50312	1.25958
14	0.828754	0.964936	1.05533	0.8859	1.60266	1.34913	1.36434	1.42745
15	0.93187	0.927965	0.919994	0.848304	1.59819	1.47557	1.29133	1.42621
16	0.932854	1.17939	0.810459	0.979225	1.55535	1.4345	1.35134	1.08138
17	1.18195	1.11363	0.879506	0.980347	1.3713	1.37866	1.25486	1.39693
18	0.904133	0.879215	0.889212	0.951756	1.49512	1.5671	1.38719	1.17725
19	1.00102	1.0376	1.06258	0.764061	1.41404	1.39655	1.22951	1.14974
20	0.952321	0.918385	0.977407	0.878665	1.53351	1.22261	1.61509	1.22714
21	0.894433	0.885711	0.810562	0.701869	1.29117	1.38943	1.31753	1.51818
22	0.965947	1.03022	0.762023	1.0676	1.50113	1.57464	1.5079	1.58061
23	1.06663	0.924366	0.865575	0.977848	1.43	1.40707	1.37897	1.59575
24	0.91877	1.14416	1.06677	1.02027	1.18558	1.40449	1.33626	1.02726
25	1.06528	1.22687	1.03027	1.06411	1.37108	1.54193	1.33814	1.18655
26	0.826237	1.0223	0.831767	1.08674	1.50467	1.47974	1.40134	1.21779
27	0.926503	1.06899	0.902287	1.02548	1.14299	1.18029	1.3504	1.2767
28	0.806319	0.844523	0.979794	1.00743	1.3682	1.40371	1.42082	1.52014
29	0.889715	1.18015	0.884684	1.24488	1.26509	1.43386	1.23207	1.52109
30	1.04827	0.950173	0.835336	1.1303	1.52777	1.29893	1.33709	1.14629

## Sheet: 1F
DSF	DRF
0.759713	1.1771
0.517492	1.20355
0.574511	1.01573
0.614374	0.694547

## Sheet: 2A
Veh	0.1	0.5	2	8	30
-8.71602	-8.66716	-8.78146	-8.57496	-7.67346	-6.42228
-8.33923	-8.65053	-8.44081	-8.83744	-7.47782	-6.39686
-8.97265	-9.04412	-8.81959	-8.84558	-8.49026	-7.12645
-8.99611	-8.9897	-8.85918	-8.66494	-8.31283	-6.96417
-8.88273	-8.8824	-8.8636	-8.63658	-8.1779	-6.81873

## Sheet: 2B
Log(MBCD]	Response
1.47712	-5.2222	1.8297	3.4981	4.44	1.4335
0.875061	10.13	3.697	4.194	-2.2789	4.924
0.273001	11.705	8.9257	14.107	7.496	3.2151
-0.329059	17.039	5.849	8.885	5.3053	14.655
-0.931117	16.502	2.559	10.822	14.985	10.052
-2	19.785	9.0751	10.775	10.328	11.729

## Sheet: 2C
	Veh					MβCD
-6.5	13.39	8.778	9.468	22.83	28.5	5.932	5.486	8.364	18.12	21.34
-7	10.95	10.41	8.307	22.11	26.73	3.552	5.61	5.104	12.57	15.56
-7.5	10.11	8.436	5.671	16.21	24.35	3.248	1.89	2.426	13.01	14.11
-8	3.728	4.685	2.643	9.761	9.433	0.8226	2.388	1.62	4.097	5.431
-8.4	-0.6103	1.866	1.719	1.441	2.978	-1.243	-0.8803	1.105	-0.7756	0.2458
-8.9	-2.057	2.603	0.4909	-0.5546	-0.8986	-3.13	-1.184	-1.284	-1.97	0.2744
-9.4	-1.324	-0.9836	0.2885	-1.578	-1.516	-1.782	-1.614	-1.791	-2.103	-1.967
-10	-1.534	0.9426	-0.4875	0.9004	-2.086	-2.751	3.571	-0.6021	-2.068	-1.703

## Sheet: 2D
	Veh					MβCD
-13	5.22492	4.64392	3.6573	3.6573	8.84901	4.15009	3.51101	4.90471	4.90471	8.05896
-12	8.79036	9.62968	11.1208	11.1208	9.41019	6.26646	6.41833	6.92463	6.92463	9.88243
-11	8.14164	6.79425	17.4871	17.4871	10.0179	5.44277	5.17358	7.4142	7.4142	9.85482
-10	9.87494	8.69751	17.4848	17.4848	12.7597	6.29697	5.91898	7.23779	7.23779	11.069
-9	16.8573	17.0665	24.0709	24.0709	24.8411	10.1461	11.1201	9.73602	9.73602	18.6378
-8	30.2142	40.3695	49.873	49.873	51.3369	26.6079	24.0457	16.8175	16.8175	35.7965
-7	32.8435	44.7952	86.0972	86.0972	58.988	26.655	33.7571	29.6974	29.6974	39.9515
-6	30.2078	31.6406	68.6631	68.6631	55.7431	23.5869	27.2175	39.7452	39.7452	31.0426

## Sheet: 2G
	Ex4-FITC
-2	-223.6	-88.32	-113.1	-163	-133.4
-0.931117	-166.3	-72.63	-105.8	-128.6	-130.1
-0.329059	-204.8	-59.51	-101.2	-136.5	-152.5
0.273001	-145.9	-65.12	-113.3	-115.7	-134
0.875061	-108.9	-52.74	-103.1	-90.71	-113.1
1.47712	-110.2	-46.82	-93.12	-57.84	-91.39

[truncated: 23 more sheets: 2H, 3A, 3B, 3D, 5C, 5D, 5E, 5H, 5I, 5J, 5K, 5L, 6B, 6C, 6E, 6F, 7A, 7B, 7C, 7D …]
