# Supplementary material for: Agonist-induced membrane nanodomain clustering drives GLP-1 receptor responses in pancreatic beta cells
Source: PLoS Biol. 2019 Aug 20;17(8):e3000097. doi: 10.1371/journal.pbio.3000097 (PMC6716783; doi:10.1371/journal.pbio.3000097)
Supplement: S2 Data — (XLSX) [file pbio.3000097.s026.xlsx]

## Sheet: S1E
	Tb			+NR12S			+Ex4
	3755.6	4276.34	4685.75	2385.41	3023.49	2789.71	1547.58	2093.63	2309.98
460	-53.1253	-16.7403	-23.3893	-29.854	-30.0643	-81.5773	-21.5353	-51.5283	-61.736
465	-66.265	-21.802	-32.7246	-7.49963	-48.742	-47.934	-11.6466	-33.2526	-43.4166
470	24.8071	79.8271	65.5184	46.4637	25.3944	6.14073	22.5714	3.60307	-0.360267
475	420.268	563.419	559.851	300.163	353.825	316.876	184.468	234.417	279.312
480	1589.37	1903.2	1929.6	1092.83	1243.68	1213.34	668.478	974.709	1049.54
485	3077.12	3432.28	3917.13	1952.28	2374.76	2321.08	1308.16	1791.44	1986.77
490	3755.6	4276.34	4685.75	2385.41	3023.49	2789.71	1547.58	2093.63	2309.98
495	3216.81	3714.03	4127.51	2028.78	2460.02	2341.69	1336.49	1920.96	1995.22
500	2068.11	2195	2487.25	1195.34	1465.3	1444.12	836.96	1096.03	1240.36
505	798.316	917.191	1026.98	506.55	579.936	545.912	339.516	479.772	501.688
510	211.256	225.135	283.182	126.258	180.728	136.952	101.513	132.804	129.017
515	76.6318	75.5862	81.1618	32.5455	48.2975	37.2852	16.5822	34.4902	59.5722
520	60.5677	71.6417	92.2777	51.2687	37.3424	37.0567	32.8394	51.1287	38.6611
525	74.9807	81.6037	110.322	83.75	66.5567	34.725	58.4607	89.6264	82.1267
530	411.522	523.987	542.081	300.025	352.03	280.526	249.379	289.575	324.923
535	1833.21	2156.01	2425.89	1138.49	1462.46	1403.19	847.294	1171.7	1266.23
540	4399.43	5076.25	5606.43	2734.09	3325.36	3151.59	1921.02	2712.49	2920.68
545	6085.71	7223.21	7905.09	3819.35	4700.57	4449.68	2785.74	3751.05	4229.88
550	5885.38	6827.1	7490.37	3741.54	4512.94	4273.64	2768.44	3626.76	4011.58
555	3669.86	4328.05	4924.24	2566.3	2959.39	2859.97	2033.47	2593.85	2964.14
560	1536.19	1864.8	2056.93	1386.3	1529.39	1392.63	1257.12	1473.24	1701.09
565	379.863	464.474	527.851	764.485	684.245	578.671	910.707	994.893	1114.84
570	215.134	239.263	297.25	720.421	578.973	601.759	993.612	932.169	1107.82
575	517.912	654.865	674.907	957.324	924.579	860.92	1131.46	1131.14	1427.76
580	1107.47	1328.26	1464.86	1346.22	1373.63	1277.92	1426.64	1624.52	1975.57
585	1411.56	1720.5	1993.47	1576.97	1696.29	1683.65	1683.82	1813.36	2126.94
590	1374.22	1689.4	1856.54	1627.57	1640.07	1676.36	1617.93	1781.17	2195.43
595	964.517	1197.24	1372	1381.27	1308.22	1240.23	1467.76	1532.69	1841.99
600	395.143	539.875	625.024	964.504	922.504	868.853	1196.71	1193.84	1420.13
605	89.5017	206.237	245.191	816.131	663.968	656.367	1089.05	1065.53	1189.6
610	109.948	204.259	270.465	847.755	655.421	697.751	1112.28	1021.13	1268.17
615	306.322	463.146	490.073	903.258	787.124	814.806	1052.99	1029.13	1282.1
620	479.323	577.623	792.432	983.123	902.883	895.831	1096.31	1035.9	1279.13
625	369.698	567.362	652.307	924.743	799.27	834.589	1055.37	1050.54	1136.74
630	196.491	367.14	371.734	693.653	615.106	643.125	871.769	821.882	994.122
635	32.5257	111.938	146.698	561.222	440.183	396.35	714.937	633.057	772.458
640	-70.5116	21.1554	34.0874	467.612	354.793	317.441	626.648	523.175	613.326
645	-42.3551	44.2969	32.0212	435.857	313.556	343.716	552.164	468.137	538.072
650	-19.1575	52.9585	47.8518	371.216	295.138	310.464	464.675	413.287	491.575
			0			0			0

## Sheet: S1F
	-6.0						-6.5						-7.0						-7.4						-7.9						-8.4						-8.9						vehicle
460	-0.0289344	-0.0381862	-0.0266691	0.0213446	0.0291032	-0.0514452	-0.0204735	-0.0271688	-0.016133	0.0324335	0.0179331	-0.0206473	0.00673415	-0.0256808	-0.0108592	0.000977267	0.00538921	-0.0515799	-0.0109005	-0.0150044	-0.00819692	0.0241694	0.00442334	-0.0320774	-0.0240529	-0.0188558	-0.0126202	0.00477771	-0.0155854	-0.00376897	-0.0129028	-0.0176795	-0.0266424	-0.00252042	0.00616304	-0.0221991	-0.01272	-0.0177707	-0.0204931	-0.000744865	0.00584305	-0.0615795	-0.0253232	-0.0271023	-0.0235433	-0.0104598	-0.00628635	-0.0262787
465	-0.0160928	-0.0346862	-0.0128797	-0.00187116	0.0203478	-0.0269168	-0.0215929	-0.0332004	-0.00502505	0.0159462	0.0233781	-0.00220289	0.00434962	-0.0147126	-0.0127238	0.00253643	-0.00297878	-0.0305481	-0.00230304	-0.00546186	0.000341581	0.0048437	0.0120641	-0.0237987	-0.00463179	-0.0180848	-0.00834737	0.000239605	-0.0188301	-0.0160769	-0.0155035	-0.0211609	-0.0260473	0.00140737	-0.0101796	-0.0122757	-0.0113599	-0.00950445	-0.00813996	-0.00548106	-0.0138048	-0.0438149	-0.0226795	-0.0119007	-0.0108206	-0.00131385	-0.0160281	-0.0160322
470	-0.0142444	-0.0238191	-0.00426359	0.0170444	0.0175132	-0.0256236	-0.0164705	-0.0152367	-0.00793884	0.0182475	0.0167876	-0.0236551	-0.00835404	-0.0161993	-0.012303	-0.00740758	-0.00266909	-0.0217305	-0.00468553	-0.0115506	0.000570864	0.0164994	-0.00817202	-0.0372306	-0.02576	-0.0244921	-0.00836563	0.00267919	-0.0067043	-0.0349159	0.00114531	-0.0108842	-0.02321	-0.0050769	0.00262706	-0.0134774	-0.0144248	-0.00497256	-0.00825243	-0.0116432	-0.0132163	-0.0286208	-0.00863336	-0.0150973	-0.00915891	-0.00643712	0.00680433	-0.0483198
475	-0.0286472	-0.00525767	-0.00379389	0.013807	0.0396611	-0.0578791	0.00775993	-0.0138966	-0.000360888	-7.45979e-05	0.0121085	0.00413671	-0.00722601	-0.015956	0.00796717	-0.0115232	0.0137866	-0.0209519	0.0168126	-0.00623415	-0.00010963	0.0123156	-0.0082214	-0.04721	0.0103716	-0.0187723	-0.00514125	-0.00986297	0.00407554	-0.00565864	0.00563876	-0.000623027	-0.0105211	0.00511956	-0.00811057	0.000200394	0.000172002	0.00425377	0.000703033	-0.00147436	0.00201388	-0.0207284	-0.0148635	-0.00235993	-0.00227872	-0.0162522	-0.014485	-0.0310937
480	0.00884895	-0.0561586	-0.00628365	0.0241737	0.0327978	-0.0582051	0.023945	-0.0155994	-0.0309601	0.0302946	0.0168456	0.0118736	0.0379634	-0.0168487	0.0231747	0.0433758	0.0104614	0.0566646	-0.011059	0.00123504	0.00170201	0.033014	0.0213196	-0.0569713	0.0158983	-0.0278982	-0.00385929	-0.0145069	-5.0791e-05	0.059302	0.0498192	0.00177305	-0.0032353	0.00950546	0.0025492	-0.039194	-0.00395643	-0.00398723	-0.00168832	0.0028798	-0.00109363	-0.0167879	0.0214745	0.0324437	-0.00262036	-0.00296289	0.00892585	-0.00263172
485	0.0714268	-0.0125455	-0.0294937	-0.0289694	0.103041	-0.0745239	0.0942167	0.0125409	-0.0497238	0.00462023	-0.0383157	0.0563208	0.0322199	0.054348	-0.0585569	0.0467683	-0.00220932	-0.00145103	0.0148454	-0.0297037	0.00570843	-0.0170222	-0.00233286	-0.0232815	-0.0456833	-0.0546684	-0.00992771	-0.0066861	-0.0348962	0.0385327	0.0356096	0.0119528	-0.0237309	-0.0485366	-0.0420803	-0.159651	0.0124929	0.0509152	0.0353592	-0.0286972	-0.0223368	-0.00371771	0.007314	0.050538	0.035348	0.0284576	-0.044269	0.0418688
490	0	0	0	0	0	0	0	0	0	0	0	0	0	0	0	0	0	0	0	0	0	0	0	0	0	0	0	0	0	0	0	0	0	0	0	0	0	0	0	0	0	0	0	0	0	0	0	0
495	0.0285328	-0.000355692	-0.0265045	-0.0247214	-0.0251151	-0.0229071	0.0259712	-0.0116392	-0.04008	-0.0060049	0.0510014	-0.0236263	-0.000922101	-0.0246166	-0.0235511	0.029496	0.0144285	0.0334505	-0.0205583	-0.0289384	-0.00771761	-0.0529564	-0.00765937	-0.0712644	0.0018494	-0.0357577	-0.0312077	-0.0241315	-0.00549684	0.0322545	0.0531068	0.0264957	-0.0304211	-0.00727098	-0.0292509	-0.0838471	-0.0117253	0.0296439	-0.0314349	0.0147198	-0.00499519	-0.0420364	0.0824772	0.0351518	-0.0266747	0.00517161	-0.0393815	-0.00499756
500	-0.0227382	-0.00316801	-0.0381205	0.0369372	0.0187536	0.003248	0.0498403	-0.0123381	-0.0395292	-0.0019146	0.00168148	0.0477928	0.0132675	-0.0173488	-0.0151408	0.0011357	-0.0262534	0.0290322	0.00228145	-0.0354455	0.012575	-0.0291645	-0.0433761	-0.0236733	-0.00779026	-0.0359686	-0.00721232	-0.0062491	0.0134551	0.0214562	0.0562273	0.00534796	0.0385637	-0.0328547	-0.009696	-0.00477215	-0.0209468	-0.0312837	0.00176543	-0.00470252	0.00381096	-0.0495936	0.00475959	0.0144821	-0.000569502	0.00929325	-0.0053887	0.020324
505	-0.00231426	-0.0298151	-0.00467477	0.019025	0.0434301	0.0140241	-0.0137744	-0.0411359	0.00419954	0.0118286	0.00473634	0.0117321	-0.0309421	-0.022187	-0.0271465	-0.0109459	-0.0310329	-0.0142613	0.00149055	-0.0204216	-0.0130786	0.00180357	0.00729442	-0.0100117	-0.0199435	-0.0170228	0.00147406	0.00276629	0.016107	0.0145315	-0.00690615	-0.0281229	-0.0181951	-0.015687	0.00887135	-0.0368699	0.00338362	-0.00868938	-0.00368564	-0.00417492	-0.0158552	-0.0157585	-0.0123114	-0.0354072	-0.018239	-0.00574122	-0.0384833	-0.0260263
510	0.00342489	-0.0267326	-0.0101307	0.000598289	0.0244628	0.00368864	-0.000212202	-0.0197833	0.00276441	0.0216684	0.0130038	-0.0120792	-0.00954084	-0.0180478	-0.0159788	0.00603283	-0.00661552	-0.0189186	-0.00585389	-0.0132286	-6.53651e-05	0.014298	0.000426235	-0.0435978	-0.00733032	-0.0184866	0.00501142	-0.00678614	-0.012145	0.0075056	-0.00240205	-0.0116277	-0.00339365	-0.0164524	-0.0230445	-0.013367	-0.00679143	-0.0127577	-0.00463856	-0.00393415	0.00220282	-0.0149362	-0.0101161	3.42956e-05	-0.00105255	0.000545882	-0.00257583	-0.0338713
515	0.000226476	-0.0205537	-0.00571934	0.013876	0.0318692	-0.0182011	-0.00395668	-0.0167529	-0.00150323	0.0231696	-0.00152169	0.00139019	-0.00154492	-0.00699957	-0.000722192	0.00698324	0.00169335	0.0065178	0.0114645	-0.0162945	0.00285846	0.00797292	-0.00568141	-0.0187753	-0.00725466	-0.0115342	-0.00591616	0.00837806	0.00176999	-0.0161446	0.00213843	-0.0205345	-0.0111501	-0.000971199	-0.00342235	-0.0135231	0.00669814	-0.00937854	-0.00920908	-0.00486521	-0.0102075	-0.0160526	-0.00835754	-0.00247521	-0.0087489	-0.0098667	-0.00615542	-0.00796442
520	-0.00214753	-0.019219	-0.00418546	0.0142237	0.0177236	-0.0303663	-0.00472935	-0.00754011	0.00951558	0.0260153	0.0198644	0.00144956	0.009772	0.00712925	0.000380833	0.0220333	0.00375155	-0.00665068	0.00708988	0.000815554	0.006074	-0.00180941	0.000655112	-0.00687113	-0.00153787	-0.00619872	0.00537507	0.0152579	0.00652068	0.00357021	-0.00254337	-0.0104756	-0.00125235	0.00484906	-0.000962074	-0.0123482	-0.0110916	-0.0012767	0.00291822	0.00545151	-0.00973619	-0.0152552	0.00197596	0.000710821	0.00820773	-0.0040979	-0.00596011	-0.0180704
525	-0.0065048	0.00531842	0.00114071	0.018061	0.0216167	0.00238874	-0.00617344	-0.0082783	0.0125124	0.028836	0.0282658	0.020934	0.00900372	-0.0150989	0.0174896	0.0169715	-0.00469545	-0.00127196	0.00198373	0.00651056	0.0200471	0.0265923	0.0229378	0.0140708	0.00548589	-0.00526984	0.00323673	0.010935	0.0109181	-0.0106082	0.00671119	0.00306227	0.00145741	0.0093967	0.0153418	0.00810032	0.00778788	0.00559652	0.00368212	0.00266061	-0.0123411	-0.0258741	0.00827279	-0.00937932	0.00961771	0.00322523	0.00824001	-0.0187761
530	0.0204788	-0.00442375	-0.00143514	0.0430472	0.0479483	0.0159228	0.00856886	-0.0101137	0.0352393	0.0552579	0.034407	0.0165741	0.0128897	0.0218217	0.0445139	0.0486431	0.0263344	0.0297429	-0.00273506	-0.00364454	0.0215448	0.0291612	0.00985457	0.0310902	-0.0107914	-0.0116254	0.0269602	0.0325665	0.00965057	0.0339985	0.0183571	0.00564007	-0.00373323	0.00400695	-0.00713878	0.0109363	0.0026292	0.0156958	0.000776089	0.00588929	0.0233922	0.00548517	0.00438737	-0.000336417	0.00197536	0.0303386	-0.00509773	0.0110711
535	0.0287725	0.0559791	0.0269573	0.0860172	-0.0123029	0.0311152	0.0495066	0.0145405	0.0371302	0.0739489	0.0217179	0.12731	0.0110117	0.0237262	0.0149934	0.126177	0.0781169	0.130696	0.0131506	0.0356374	0.0392603	0.0350333	0.00527293	0.0276444	-0.0175627	-0.0320599	-0.0210545	0.0201077	0.044325	0.0541007	0.0619722	0.0153677	-0.0162405	0.00370292	0.0431177	0.0123318	0.000807409	0.0223098	0.0122273	0.052786	0.0154087	-0.0151968	0.00922936	0.0208909	0.0249639	0.0232712	0.0151722	-0.0210844
540	0.0597614	0.0612942	-0.0361247	0.210821	-0.0204961	0.0739749	0.0818451	-0.0160152	0.0786736	0.16812	0.0448772	0.208186	0.045699	0.00549723	-0.00797136	0.221014	0.139696	0.0767225	0.0145193	0.0252985	0.0698382	-0.034001	0.0339965	-0.0200258	-0.0468476	-0.0542628	0.0152534	0.0433841	0.00485943	0.0867189	0.0777208	-0.00533394	-0.0423114	0.0393557	-0.011504	-0.0590608	-0.0283774	0.0107135	-0.0386761	0.0842712	0.0507552	0.0177603	0.0421048	0.0449818	-0.0523156	0.0421118	-0.0795414	0.0604489
545	0.0825272	0.0552874	-0.000651537	0.235774	-0.0126033	0.18349	0.108192	0.0788019	0.0484623	0.218618	0.0601764	0.331419	0.0329038	0.0406112	0.0589432	0.19751	0.119036	0.325896	-0.0643943	-0.0240112	0.0580887	-1.18715e-05	0.0539036	-0.015968	-0.0476392	-0.148655	-0.0588568	0.0492265	0.0240121	0.168106	0.189598	0.0725604	0.00517075	0.0363552	-0.0560024	-0.115675	0.00197775	-0.0648268	-0.0223221	0.108993	0.0174513	0.0308981	0.0505442	0.056209	0.0194485	0.0708293	-0.0998615	0.0284076
550	0.143731	0.0987297	0.118504	0.371639	0.0632136	0.239925	0.204905	0.113022	0.151524	0.392682	0.153016	0.456858	0.084312	0.117932	0.133474	0.335592	0.23838	0.291121	0.0306819	-0.0338971	0.168895	0.0476023	0.0582245	0.125548	0.0366131	-0.0775114	0.0472272	0.129971	0.045109	0.229332	0.173107	0.0564468	-0.0642948	0.134261	0.0491526	-0.0892083	0.0211329	-0.0742955	0.0086281	0.176806	0.0242541	0.00405642	0.0871693	0.119112	0.0142006	0.121325	-0.185519	0.0279786
555	0.215164	0.153731	0.199726	0.491094	0.188527	0.30794	0.305976	0.21973	0.24185	0.46272	0.23199	0.297302	0.167244	0.177953	0.145552	0.425666	0.289869	0.391694	0.0755415	0.0643021	0.246837	0.187609	0.1962	0.308393	0.0812488	0.0385423	0.0975329	0.190229	0.118287	0.258169	0.205335	0.133471	0.104517	0.159298	0.124286	0.0455874	0.0618315	0.00725391	0.109702	0.177162	0.0913125	0.121134	0.102287	0.127169	0.0791916	0.161468	0.00122186	0.124698
560	0.236882	0.34482	0.333592	0.52242	0.330685	0.353693	0.251058	0.253566	0.232729	0.489438	0.338859	0.417466	0.322713	0.249566	0.320616	0.474544	0.33956	0.401527	0.145981	0.131913	0.283804	0.343224	0.25306	0.353742	0.14434	0.134963	0.20173	0.282467	0.211316	0.317149	0.152358	0.135028	0.123649	0.237197	0.185635	0.110255	0.119899	0.110115	0.131349	0.220065	0.176761	0.16193	0.173378	0.186604	0.115781	0.17831	0.135059	0.207945
565	0.27291	0.411007	0.421729	0.612383	0.375945	0.451048	0.32095	0.367233	0.383234	0.59765	0.386273	0.446728	0.30002	0.324697	0.37246	0.594558	0.353965	0.454447	0.247129	0.205896	0.383365	0.432791	0.346709	0.430608	0.187935	0.184164	0.260968	0.330329	0.278785	0.362962	0.18305	0.178968	0.224	0.278006	0.229171	0.262164	0.149341	0.167233	0.220983	0.245029	0.184852	0.233684	0.134662	0.155532	0.204293	0.239328	0.173279	0.234476
570	0.392858	0.442035	0.45853	0.693281	0.45396	0.56844	0.355741	0.352392	0.404885	0.645307	0.444515	0.498969	0.380844	0.349609	0.427981	0.635952	0.426295	0.550063	0.265479	0.231592	0.414418	0.507435	0.427709	0.510607	0.244997	0.206595	0.303474	0.386376	0.310459	0.432307	0.225967	0.223263	0.254921	0.321157	0.255162	0.30534	0.181441	0.162897	0.192139	0.277441	0.214346	0.227547	0.165465	0.195714	0.197863	0.273371	0.177603	0.232763
575	0.410247	0.472936	0.499982	0.694488	0.488095	0.577624	0.387154	0.402762	0.440744	0.73957	0.482478	0.557773	0.417416	0.387168	0.418495	0.730614	0.484017	0.598721	0.317175	0.251659	0.450462	0.526728	0.487787	0.537826	0.247723	0.274799	0.319716	0.421861	0.349397	0.470085	0.244037	0.240033	0.272535	0.367664	0.266986	0.309095	0.178338	0.194131	0.244372	0.330003	0.244778	0.311177	0.178202	0.223905	0.232089	0.303063	0.177867	0.216564
580	0.46692	0.544513	0.5327	0.812242	0.502392	0.617565	0.410667	0.443928	0.492805	0.81018	0.563309	0.621821	0.442648	0.430311	0.454466	0.797304	0.546593	0.664891	0.319371	0.279724	0.488644	0.576901	0.477445	0.604527	0.271249	0.273588	0.332423	0.496416	0.360513	0.50536	0.291234	0.216177	0.280822	0.389475	0.278937	0.337856	0.236057	0.203026	0.273562	0.316745	0.270329	0.260604	0.229928	0.26361	0.26694	0.319084	0.249731	0.266797
585	0.492978	0.539942	0.511347	0.852641	0.505485	0.735708	0.492333	0.425392	0.525756	0.849778	0.634859	0.616216	0.47082	0.412692	0.441673	0.889695	0.543729	0.672971	0.340263	0.297172	0.471805	0.609367	0.478276	0.635795	0.306118	0.240123	0.358083	0.465339	0.378025	0.521984	0.28788	0.253738	0.318993	0.383619	0.283517	0.374291	0.273318	0.231544	0.223413	0.397136	0.279698	0.34774	0.272818	0.312574	0.216962	0.361451	0.256868	0.282285
590	0.503595	0.514097	0.524819	0.832733	0.59911	0.64983	0.467585	0.475426	0.509928	0.824971	0.606111	0.735086	0.423043	0.490636	0.465921	0.785779	0.572677	0.721708	0.345514	0.269479	0.535885	0.590264	0.491723	0.62907	0.315558	0.239376	0.385706	0.489222	0.399826	0.561334	0.265312	0.290667	0.34737	0.411916	0.337382	0.354162	0.239318	0.213193	0.313554	0.368745	0.28006	0.385449	0.228789	0.294168	0.318904	0.341753	0.216996	0.342025
595	0.476374	0.488371	0.495711	0.888367	0.582356	0.653493	0.480557	0.438102	0.487547	0.864595	0.596739	0.622204	0.44411	0.433608	0.480471	0.837018	0.546672	0.718079	0.383264	0.288871	0.476032	0.658752	0.486556	0.686076	0.305517	0.243208	0.38497	0.482107	0.431913	0.606044	0.271838	0.310723	0.321221	0.415262	0.33967	0.362943	0.293824	0.222908	0.277294	0.373048	0.302717	0.347518	0.278114	0.306666	0.295677	0.353871	0.247971	0.279214
600	0.43345	0.554272	0.534824	0.859528	0.548681	0.732907	0.475498	0.435027	0.484013	0.844884	0.554936	0.622278	0.467336	0.431837	0.500093	0.841818	0.528855	0.658964	0.347109	0.279752	0.482845	0.63069	0.483033	0.619212	0.33047	0.290905	0.367615	0.503226	0.389576	0.620668	0.28024	0.26769	0.312452	0.419057	0.344101	0.407605	0.239435	0.218659	0.29673	0.378704	0.30965	0.392942	0.248208	0.290744	0.286834	0.349351	0.232445	0.342104
605	0.456108	0.528801	0.515246	0.795856	0.541914	0.657691	0.425862	0.431355	0.468793	0.789339	0.580976	0.572617	0.451889	0.456708	0.517116	0.751533	0.530122	0.65625	0.351425	0.292972	0.463783	0.597673	0.510398	0.610737	0.309445	0.285043	0.373818	0.478399	0.403521	0.579399	0.286734	0.263431	0.363103	0.411849	0.296039	0.389975	0.272181	0.231501	0.279311	0.350571	0.32806	0.35909	0.251679	0.265404	0.281846	0.358559	0.267034	0.362848
610	0.389441	0.470341	0.518421	0.765176	0.503021	0.618666	0.395355	0.430853	0.477388	0.787466	0.571887	0.588215	0.457622	0.442873	0.454718	0.757771	0.481565	0.641945	0.351858	0.278519	0.467296	0.602186	0.475835	0.659921	0.329589	0.278998	0.34682	0.488915	0.402539	0.553458	0.299937	0.279288	0.345276	0.401127	0.320254	0.396634	0.235783	0.220326	0.253138	0.371498	0.296241	0.346834	0.233751	0.243112	0.25094	0.321979	0.256999	0.304779
615	0.399907	0.451969	0.499428	0.748575	0.5174	0.57909	0.398459	0.373033	0.443989	0.747352	0.509939	0.56025	0.443395	0.378929	0.440148	0.752938	0.50055	0.588306	0.321687	0.256928	0.435064	0.535434	0.462923	0.556149	0.295131	0.25405	0.341682	0.470744	0.37013	0.534507	0.26509	0.266933	0.282405	0.42305	0.348073	0.371859	0.250811	0.209138	0.277612	0.340023	0.289126	0.349348	0.245775	0.272026	0.268698	0.327376	0.262226	0.350538
620	0.392766	0.4535	0.429302	0.690431	0.486659	0.51445	0.418577	0.373981	0.405301	0.75718	0.504293	0.566561	0.437809	0.396015	0.405646	0.643665	0.463409	0.58926	0.29129	0.254597	0.427765	0.523584	0.460626	0.527604	0.269534	0.253751	0.333549	0.479517	0.342222	0.485555	0.320377	0.263401	0.255754	0.374965	0.303718	0.345575	0.246799	0.216892	0.244501	0.349212	0.261625	0.301278	0.217413	0.256733	0.250855	0.336794	0.249521	0.310362
625	0.376946	0.398497	0.401075	0.651675	0.394364	0.513557	0.339126	0.382427	0.372811	0.666946	0.459485	0.533662	0.371693	0.347022	0.375586	0.619543	0.457024	0.536989	0.291044	0.219835	0.377522	0.510466	0.391907	0.47583	0.244886	0.245435	0.314838	0.436352	0.34485	0.471463	0.278915	0.230681	0.256973	0.363198	0.2981	0.318019	0.204037	0.159622	0.23619	0.288296	0.264036	0.310514	0.226646	0.177667	0.224793	0.289865	0.210368	0.253392
630	0.337201	0.401976	0.365453	0.551683	0.432876	0.466463	0.336763	0.293664	0.340895	0.597358	0.425666	0.443003	0.344069	0.291844	0.35003	0.576732	0.394494	0.47875	0.258917	0.205818	0.325184	0.446033	0.368068	0.469247	0.255553	0.170586	0.280056	0.367186	0.308143	0.406886	0.250863	0.216359	0.23056	0.30695	0.273123	0.321278	0.20147	0.182639	0.19002	0.267099	0.223311	0.255675	0.202316	0.216758	0.197973	0.24819	0.202979	0.235386
635	0.26772	0.325102	0.334746	0.516927	0.367629	0.428105	0.316508	0.261375	0.298149	0.509565	0.35639	0.403504	0.293744	0.296708	0.307468	0.513815	0.361158	0.476225	0.221458	0.176723	0.307886	0.398315	0.318353	0.388859	0.209347	0.190177	0.244851	0.343032	0.285007	0.410686	0.189699	0.171026	0.22714	0.281478	0.267055	0.273771	0.180813	0.14418	0.183035	0.259335	0.204089	0.257394	0.167547	0.176965	0.186017	0.251152	0.196399	0.209388
640	0.244038	0.284943	0.30539	0.440367	0.329878	0.347601	0.260795	0.232525	0.30202	0.497275	0.322341	0.317014	0.282902	0.243821	0.258463	0.43549	0.285907	0.376782	0.199079	0.170722	0.268699	0.362531	0.269316	0.358503	0.181064	0.183464	0.212907	0.287376	0.260104	0.316885	0.183135	0.164742	0.202663	0.26459	0.207338	0.283744	0.171336	0.13339	0.16447	0.23464	0.211097	0.23677	0.159582	0.159468	0.162174	0.191959	0.182261	0.170491
645	0.216284	0.229574	0.273264	0.404808	0.29202	0.259331	0.222481	0.210662	0.218992	0.414109	0.266542	0.299351	0.251898	0.21029	0.247825	0.422102	0.263568	0.323825	0.187294	0.149731	0.240576	0.324029	0.247524	0.325486	0.165501	0.152235	0.209837	0.236565	0.208894	0.279776	0.160647	0.144584	0.155599	0.226917	0.20549	0.229081	0.144351	0.126773	0.146773	0.213067	0.161057	0.15377	0.157238	0.143547	0.142124	0.171488	0.141769	0.181779
650	0.184306	0.207248	0.215599	0.365468	0.267995	0.301896	0.180507	0.19164	0.218301	0.344679	0.285303	0.243709	0.226939	0.187969	0.198032	0.339786	0.247379	0.278577	0.17049	0.134843	0.21411	0.276111	0.222129	0.256418	0.148901	0.126268	0.173148	0.240163	0.187721	0.22154	0.161447	0.132802	0.155846	0.19773	0.164195	0.18352	0.14916	0.0929087	0.114776	0.17508	0.139205	0.140114	0.113107	0.104664	0.115226	0.157349	0.1355	0.159124

## Sheet: S1G
	AUC530-590						AUC590-650
-6	41.4166	40.9828	39.7516	43.2037	36.9777	41.7351	58.5834	59.0172	60.2484	56.782	63.0223	58.2836
-6.47712	42.1842	40.7679	41.5099	42.2079	39.6853	45.1613	57.8158	59.2321	58.4901	57.7778	60.2932	54.8387
-6.95424	38.7624	39.4094	39.3979	43.1057	42.4796	42.9791	61.2376	60.5906	60.6021	56.8943	57.5204	57.0209
-7.43136	35.148	36.5386	41.9145	37.027	38.8608	38.4724	64.8558	63.4659	58.0855	62.9521	61.1646	61.5075
-7.90849	33.2892	29.7168	35.8359	38.3828	36.5777	39.5726	66.7235	70.2884	64.1293	61.6172	63.4223	60.4274
-8.38561	42.6825	37.4114	33.766	37.8851	34.4267	29.6882	57.3175	62.5841	66.2257	62.1149	65.5657	70.3402
-8.86273	33.3198	32.8269	35.3742	41.0395	36.0017	34.6764	66.7004	67.1913	64.6399	58.9605	63.99	65.3382
-10	37.9039	40.6225	34.868	39.7906	26.1058	36.1203	62.1058	59.3599	65.1272	60.2094	73.8886	63.8758

## Sheet: S1H
	570/610
-6	0.917227	0.918701	0.859125	0.906817	0.849678	0.955171
-6.47712	0.849388	0.879631	0.837902	0.841008	0.822793	0.84581
-6.95424	0.809579	0.829212	0.89454	0.81717	0.841797	0.878615
-7.43136	0.789746	0.80417	0.907907	0.893563	0.875072	0.884811
-7.90849	0.766798	0.716676	0.80455	0.784677	0.781486	0.794645
-8.38561	0.800608	0.744168	0.794702	0.736695	0.701117	0.795286
-8.86273	0.699649	0.728667	0.684932	0.765793	0.71205	0.65148
-10	0.672929	0.698357	0.684932	0.776883	0.669684	0.674771

## Sheet: S2B
	Veh			MBCD			Chol
HEK293	293.837	272.755	352.605	170.419	186.214	179.148	549.236	621.505	643.5
CHO-K1	175.389	193.604	193.084	39.7439	158.5	99.7412	666.594	793.376	793.376
INS-1 832/3	261.331	256.717	287.694	159.866	177.786	167.411	653.543	706.063	690.314
MIN6B1	191.088	446.985	381.983	202.183	224.442	240.208	989.644	1174.28	1186.59

## Sheet: S2C
ctrl	MβCD
3399.6	4410.99
5236.15	6258.73
2798.6	2891.78

## Sheet: S2D
	Veh					0.1					0.5					2					8					30
1000	13.6963	14.248	13.7121	18.7684	14.2424	15.4566	15.1634	15.1032	18.1651	14.6069	16.2923	15.0078	15.6204	18.57	14.5093	14.5495	14.5466	14.6786	17.3441	14.1476	14.5536	12.9141	12.5813	17.3301	14.5129	8.21986	7.60585	7.9296	12.3378	11.1547
333.333	14.5908	11.6056	13.4766	12.9284	11.9034	12.7002	14.1265	14.3636	14.1981	11.3959	14.028	12.6503	11.1	13.549	8.7683	13.9798	14.4565	12.8274	15.6201	9.9696	14.4766	12.6614	12.0065	14.9701	11.7559	5.71017	4.25922	5.36311	7.8374	8.1343
111.111	13.2664	12.2928	12.2846	11.7734	9.1094	12.4801	12.7857	12.7515	14.4101	9.6459	14.4714	12.8671	12.0265	12.226	8.0945	12.957	11.1023	10.545	11.1861	8.2804	10.1305	10.4133	9.6267	11.3841	7.8083	5.28231	3.97314	3.5757	3.5617	2.2756
37.037	11.577	11.3936	10.3324	10.5644	9.8284	11.2814	9.68506	11.0571	10.3761	10.6519	13.5039	12.0997	11.7	12.308	8.8863	11.1198	10.5957	10.2374	8.8601	7.5467	8.62844	7.52642	9.44114	10.0221	5.268	2.31936	2.14608	1.94648	1.7605	1.6233
12.3457	10.1003	7.34865	10.1669	12.8204	6.8406	10.8438	11.0476	9.78945	10.6471	6.1871	10.9922	10.5562	7.9759	13.012	8.2476	9.96834	10.2299	9.70062	11.5091	6.8225	7.90694	7.69386	5.83164	5.5958	6.396	1.65064	1.51775	1.5757	1.5127	0.8094
4.11523	9.39751	9.09136	7.95655	7.6716	5.8796	8.58837	8.75976	7.72835	11.2601	7.7271	8.27319	8.98996	8.11586	10.335	4.2405	8.94681	7.24001	7.16012	7.1812	7.4964	7.40901	5.88748	5.07467	4.1868	2.4577	1.10084	0.569406	0.525255	0.9691	0.5058
1.37174	6.7881	5.47202	6.14365	7.5838	4.6486	8.07391	7.13117	7.78693	5.659	5.8801	7.90325	6.47978	6.86292	6.8554	4.941	6.46291	5.75357	4.72682	6.9855	5.6933	4.89733	3.27323	3.52556	3.404	3.3175	0.281329	0.293297	0.144383	0.4228	0.4047
0.45	5.81508	6.35551	5.27727			5.35036	5.73571	4.84112			5.00145	4.63986	4.32712			4.871	3.91346	4.08546			2.4554	2.2961	2.0035			0	0	0

## Sheet: S2E
Veh	30					10					3.3						MBCD	30					10					3.3
0	0	0	0	0	0	0	0	0	0	0	0	0	0	0	0		0	0.328365	0.480339	0.431148	0.624674	0.377451	0.32179	0.508062	0.424153	0.620725	0.34208	0.331322	0.506206	0.43509	0.66102	0.33386
1	3.70361	2.01976	3.12661	2.41754	3.71563	2.51149	1.36752	1.39485	1.63846	2.06531	0.908066	0.811059	0.611013	0.514019	0.966678		1	5.45135	2.51002	3.80169	3.90807	3.93136	2.09066	1.8485	2.13429	2.10275	1.7868	0.965693	1.16799	0.993062	1.20358	0.901888
1.5	4.75086	4.46881	3.25026	4.09532	3.55687	3.83465	1.88143	1.85328	2.64383	2.85354	1.13049	1.01089	0.849809	0.767566	1.34697		1.5	6.64186	3.76888	4.38306	4.55751	4.93855	2.71721	2.39028	2.57697	2.5352	2.13887	1.25225	1.43091	1.36453	1.72876	1.25857
2	6.23506	4.40519	4.34425	4.545	4.59991	3.09142	2.8535	2.19517	3.12978	2.7755	1.52149	1.11282	1.01595	1.03775	1.1663		2	6.08178	3.83242	4.83945	5.31627	5.1227	2.88955	2.91057	2.95859	3.17217	2.16357	1.43118	1.39813	1.34705	1.93882	1.18195
2.5	6.88457	4.17464	4.53885	4.48604	5.50826	3.23312	1.93792	2.51574	3.21187	3.49038	1.45317	0.959084	1.14649	1.19635	1.42231		2.5	5.96392	3.54929	6.70667	5.01282	5.15377	2.98508	3.23769	2.5771	4.1054	2.17075	1.35252	1.715	1.5705	2.01763	1.45561
3	9.72482	4.55003	4.22684	4.61507	5.08056	3.90934	2.12128	2.73802	4.30861	3.51096	1.75321	1.27034	1.07746	1.262	1.47167		3	6.19531	4.03372	4.92639	5.86062	5.0345	3.02958	3.38571	3.77867	4.49154	2.5096	1.63797	1.93925	1.44376	1.97924	1.43307
3.5	7.7642	5.27564	5.32621	4.32471	6.92158	4.09282	2.84726	2.57972	3.58385	4.18815	1.79278	1.21513	1.42899	1.25482	1.5184		3.5	6.47736	4.61582	5.24394	6.35427	5.18955	3.30763	2.83186	3.27455	3.87921	2.37334	1.61492	1.80212	1.56869	1.90083	1.07909
4	11.6792	4.02174	5.31935	4.57815	6.61756	5.35603	2.59847	2.9007	3.70465	3.9426	1.73342	1.76258	1.73171	1.71867	1.68089		4	6.53794	4.7814	5.50913	6.25002	5.61923	3.95716	3.98325	3.09804	3.8561	2.49305	1.45998	2.12197	1.44783	2.57382	1.36962
4.5	8.94413	4.64523	4.74049	4.95677	4.18278	4.45601	3.22231	2.73204	4.36656	4.36086	2.24778	1.85762	1.31654	1.49868	2.00868		4.5	7.79763	5.14689	5.30784	5.97609	5.08717	3.03696	3.13129	3.58606	3.22901	2.62215	1.42228	1.95318	1.51617	1.36279	1.5723
5	9.97075	3.14617	5.21601	5.01277	6.52601	4.99781	3.3655	3.17814	5.38427	4.19732	2.28433	2.14066	1.44659	1.81415	1.67272		5	6.39749	3.92105	5.8031	7.94666	5.63715	2.93989	3.17329	3.20182	3.38162	2.95552	1.76935	1.79045	1.40489	2.36105	1.37607
5.5	11.8002	6.20164	5.29302	6.33293	7.0678	4.6246	2.54863	3.36859	5.11804	3.54155	1.82218	1.84233	1.37953	1.65553	2.229		5.5	8.40673	4.10771	5.28049	7.10483	5.40478	3.42854	2.6709	3.51832	4.31691	2.85946	1.80371	1.42721	1.55093	1.93359	1.85942
6	9.12111	4.26576	5.44616	4.49007	5.4615	4.16626	4.16385	3.4807	5.43488	4.1623	2.31911	1.60234	2.30918	1.7539	1.69219		6	8.83935	5.05326	4.87659	8.8846	4.79301	3.46033	3.68146	3.20959	3.89513	2.78084	1.95002	2.14936	1.54848	1.94789	1.60383
6.5	9.74591	4.8178	6.05273	4.96977	5.51103	4.81701	3.54156	3.05963	3.68207	4.7052	2.37889	1.94499	1.47008	1.51482	2.34769		6.5	7.68929	4.66983	4.94008	5.76862	5.61246	3.66682	2.94975	2.90678	4.50192	2.8389	1.66788	2.03517	1.53026	2.13112	1.51776
7	10.8802	5.39723	5.70142	5.95774	5.89093	5.06616	3.43933	3.30763	5.9872	4.63566	2.34526	1.76032	1.61343	1.80731	2.12005		7	7.44775	4.4432	5.8984	6.99108	5.51199	4.56033	3.89732	3.32338	4.28462	2.60934	2.0082	1.65481	1.79827	1.96323	1.43681
7.5	10.6831	5.69114	6.41296	6.17783	5.36119	4.41267	4.49281	3.51724	4.17816	4.53728	2.4662	1.77362	1.8491	2.10267	1.91817		7.5	6.79682	4.24389	4.92304	6.14383	4.74187	3.26199	3.60674	3.39759	4.98284	2.39137	1.87799	1.81069	1.59832	1.75625	1.54059
8	10.8894	5.38985	6.60118	5.19372	6.46185	5.1692	4.62097	3.57802	4.5068	4.59635	2.37792	1.82216	1.63719	1.76787	1.8807		8	8.04897	4.7773	5.38401	6.39499	5.07413	3.69103	3.23436	3.28602	3.55636	2.2702	1.84262	1.50072	1.53758	1.59835	1.77636
8.5	9.81906	5.80185	6.08505	7.00586	5.96064	4.96577	3.24214	3.60764	5.62107	4.41924	2.56198	2.13826	2.00826	2.17835	1.98651		8.5	7.32604	4.70026	5.43335	6.03167	5.40173	4.18852	3.10386	3.61811	4.28242	2.91945	2.11334	2.47644	1.82476	2.29655	1.74909
9	11.7366	4.81257	7.13624	5.8335	5.74609	5.08253	2.90181	3.64128	4.31877	3.41619	2.62575	1.77934	1.72271	2.6372	1.89158		9	7.93469	3.89916	4.88319	7.2298	5.60891	3.66781	2.68137	3.40586	4.8246	2.57957	2.05383	2.22209	1.38743	1.77327	1.68176
9.5	11.7993	4.99582	6.29799	5.70135	7.45566	5.05584	3.5397	3.51125	4.49592	3.94281	2.36552	1.79426	1.60156	2.73066	1.99963		9.5	7.59654	5.85206	6.14583	7.28315	5.37696	4.79699	3.05421	2.78203	3.32973	2.66596	2.18542	1.80185	1.82835	1.92129	1.58537
10	11.1304	6.71114	5.64986	5.75836	7.04644	5.25027	3.22526	3.61242	3.91343	4.373	3.56661	1.82998	2.0594	1.4684	2.44563		10	9.02742	4.47905	5.45512	6.64229	4.98687	4.08718	3.03393	3.14367	2.99784	2.42732	1.81995	2.02705	1.49539	1.90163	1.7231

## Sheet: S2F
Kon INS			Koff INS
Veh	MβCD		Veh	MβCD
9606471	14492087		0.2163	0.4362
24833628	36238849		0.147	0.2731
16215319	29807142		0.1508	0.5185
30089724	18112770		0.1209	0.3159
28478690	23282841		0.1964	0.6837

## Sheet: S2G
Veh	-6.5					-7.0					-7.5					-8.0					-8.4					-8.9					-9.3					zero						MBCD	-6.5					-7.0
0	1	1	1	1	1	1	1	1	1	1	1	1	1	1	1	1	1	1	1	1	1	1	1	1	1	1	1	1	1	1	1	1	1	1	1	1	1	1	1	1		0	1	1	1	1	1	1	1
1	1.00533	1.03932	1.05189	1.05814	1.13217	1.16047	0.979152	1.28904	1.17916	1.19521	1.09831	0.970115	1.01918	1.06894	0.949884	0.819292	0.998324	1.0296	0.938991	1.01837	0.814463	0.980697	1.00319	0.957609	1.10124	0.977792	1.12659	0.856894	0.90552	0.969323	0.848462	0.933687	1.09498	0.911545	0.917733	0.890594	1.07344	0.952579	1.05033	1.18668		1	0.999249	0.959124	1.00227	1.07732	1.20859	0.835038	0.995257
2	1.11881	1.14343	0.846143	1.4267	1.58354	0.992734	1.10808	1.02394	1.26391	1.29675	1.02437	0.841256	0.857051	1.10131	1.08374	1.04011	1.15136	1.02494	1.03567	0.938087	1.04414	0.870621	0.936367	0.961414	1.03822	0.832577	1.02875	1.0801	0.915941	0.961826	1.14198	1.00436	0.993552	0.852019	0.899048	0.894883	0.966302	0.998711	1.0764	0.918678		2	1.09284	1.11584	1.01215	1.02858	1.14755	1.06562	0.972685
3	1.31395	1.16439	1.15372	1.50653	1.81577	1.01146	0.97715	1.04119	1.47394	1.73288	1.08568	0.948924	0.971579	1.21983	1.36584	1.0215	1.05868	0.882287	1.07391	1.04183	0.793435	0.860183	0.999418	0.895362	0.978935	0.822548	1.19137	0.95479	0.90197	0.966652	1.02777	1.00977	0.991313	0.961693	0.953962	0.996774	1.14908	0.923754	0.919104	1.10805		3	0.973185	0.844693	1.16209	1.36109	1.41324	0.885689	1.13348
4	1.3182	1.08863	1.31942	2.02869	2.37314	1.2144	0.986531	0.966083	1.53419	1.91406	1.09449	1.11246	0.878135	1.25554	1.82616	0.969871	0.945903	0.971966	1.17231	1.06211	1.05421	0.897552	0.886619	0.976481	1.03855	0.816523	1.00483	0.938915	1.04851	0.876862	0.995558	0.9432	0.970279	1.07134	1.01705	1.04397	1.03606	1.06102	1.09303	0.923914		4	1.01887	0.973231	1.34108	1.53003	1.63364	0.946691	1.09332
5	1.46603	1.23927	1.45204	1.77928	2.23361	0.999038	1.21255	1.12217	1.56427	1.99036	1.2751	1.16102	1.11406	1.4859	1.7546	1.04292	0.948012	1.05978	1.16846	1.09484	1.01794	1.01628	1.20081	0.904941	1.1838	0.938522	0.972262	1.13844	0.930553	0.847337	0.951086	0.958395	0.889915	1.00327	0.983874	0.860395	1.04559	1.18759	1.02602	0.793887		5	1.24243	1.11465	0.979321	1.70761	1.82229	1.0011	1.10143
6	1.47539	1.20857	1.43856	2.14788	2.41465	1.3544	1.3815	1.38454	1.95192	1.70261	1.16229	1.23697	1.12503	1.52879	1.82165	1.20725	1.27736	0.963296	1.21688	1.19353	1.01536	1.06185	1.03177	1.07796	1.11614	0.926492	1.00684	1.10704	0.871761	0.917885	0.908093	0.960766	1.00261	0.867934	1.08317	1.03577	0.948436	0.949425	0.970536	0.88239		6	1.24138	1.15004	1.26323	1.69804	2.03564	1.11033	1.23196
7	1.50545	1.31777	1.2161	2.28114	2.24993	1.53065	1.38243	1.27021	1.77915	2.40755	1.32014	1.21111	1.22456	1.6557	2.04568	0.89481	1.04038	0.924524	1.24983	1.11515	0.773979	1.0077	0.977535	1.04782	1.01721	0.826707	1.30396	1.11266	0.930018	0.879008	1.0104	0.998754	1.42935	1.01159	0.979226	0.87987	0.879368	0.902119	0.997061	1.15182		7	1.36049	1.03697	1.16334	2.03495	1.90422	1.0855	1.10663
8	1.57112	1.39076	1.46875	1.96469	2.09432	1.35515	1.31259	1.49843	1.85176	2.16509	1.21996	1.12536	1.17189	1.65282	1.95984	1.04613	0.992636	0.855769	1.37787	1.33259	0.876763	1.05691	1.05939	0.930964	1.04436	0.943536	1.11722	0.864207	1.0381	1.06287	0.983324	0.880231	1.13672	0.821752	0.841453	0.928844	1.05084	1.18894	1.13222	0.940231		8	1.08421	1.03029	1.24767	1.66157	2.07395	1.17326	1.10848
9	1.41464	1.4336	1.42542	1.89749	2.21385	1.41898	1.49986	1.47202	1.81876	2.30018	1.25268	1.37839	1.22184	1.83842	1.90209	1.06546	1.21829	1.03824	1.24007	1.19122	1.01949	0.933489	0.92026	1.10135	1.14558	0.984623	1.00392	0.843198	1.08323	0.970863	0.941466	1.0396	0.87922	0.933015	0.955036	0.966571	1.12214	0.905102	0.954374	0.943672		9	1.27177	1.26706	1.24894	1.80926	1.85021	1.26435	0.982521
10	1.60274	1.36019	1.34268	2.24359	2.02527	1.5853	1.50119	1.23246	1.82757	2.08076	1.59745	1.38566	1.34488	1.7078	2.19272	1.08589	1.25303	0.978357	1.23283	1.30151	0.993629	1.092	1.04526	0.973077	1.03631	0.824652	1.14085	0.850559	0.92979	1.0871	1.05304	0.942562	0.888812	1.03399	0.862868	0.886474	1.05577	0.970231	1.02089	0.991488		10	1.16349	1.35211	1.40007	1.80427	1.97484	1.18827	1.30279
11	1.3315	1.38722	1.5594	1.87923	2.05788	1.24153	1.31093	1.43806	2.01206	2.02552	1.49436	1.16079	1.33865	2.04015	1.86968	1.02982	1.07097	0.986568	1.31821	1.31169	0.846182	0.971331	0.944557	1.02365	1.0806	1.1501	0.897877	1.01278	0.976319	0.936462	0.986664	1.07754	0.906645	0.871769	0.878294	1.02914	1.0909	1.11728	1.01315	0.78645		11	1.274	1.25405	1.24429	1.84281	1.78885	1.12502	1.19379
12	1.54623	1.30085	1.41323	1.9135	2.21689	1.44133	1.40468	1.23218	2.03379	2.19272	1.38585	1.25267	1.04453	1.69374	2.17953	1.13996	0.934822	1.18566	1.36794	1.32319	1.01419	1.07169	1.03459	0.936201	1.04525	0.982665	0.953045	0.954152	0.987716	1.11266	0.83738	0.837611	0.914382	0.912365	0.889134	0.917171	0.973713	0.832287	1.02003	0.946425		12	1.26349	1.27627	1.59361	1.77179	1.78203	1.15878	1.21397
13	1.54808	1.34887	1.3141	1.88834	2.12228	1.58203	1.35554	1.40921	2.05367	2.24968	1.34342	1.53159	1.18169	1.77491	2.17962	1.15619	0.923272	1.09662	1.44788	1.36783	0.879897	1.09431	1.03641	1.10261	1.16009	0.940247	0.950001	0.978462	0.960627	0.896974	0.819959	0.874067	0.829694	0.913376	1.02295	0.840024	1.15305	1.0014	1.00955	0.812013		13	1.24036	1.06488	1.33694	1.89066	1.99561	1.31934	1.24046
14	1.34861	1.69759	1.32619	1.85302	2.01396	1.60266	1.34913	1.19797	2.06632	2.12451	1.32477	1.38327	1.35089	1.65718	1.82525	1.15905	1.24115	0.985035	1.25258	1.27986	0.923681	0.937017	1.12935	1.03208	1.06796	0.874524	1.03757	1.14297	1.08139	0.927717	0.803963	0.887628	1.19234	0.86311	0.938718	0.828754	0.964936	0.952859	1.20812	0.916832		14	1.22862	1.42185	1.34346	1.55765	1.95389	1.10336	1.12401
15	1.60795	1.36309	1.46762	1.81973	1.81802	1.59819	1.47557	1.4775	2.04285	1.8685	1.41532	1.44505	1.17387	1.67022	2.00013	1.02981	1.20972	1.12105	1.41636	1.30047	1.22884	0.957735	1.16777	0.98757	1.12198	1.0263	1.1885	1.06313	1.08874	0.953138	0.849815	0.850477	1.03864	0.969466	1.14918	0.93187	0.927965	1.18465	0.964935	0.86851		15	1.22881	1.24188	1.28235	1.67913	1.85245	1.1688	1.41192
16	1.47301	1.38112	1.52721	1.67672	1.96886	1.55535	1.4345	1.16074	1.90295	1.88418	1.50157	1.4393	1.40658	1.57579	2.03786	1.11735	1.46768	0.962974	1.31412	1.28085	1.02859	1.15575	1.23076	1.11686	1.16156	0.944979	1.02007	0.933753	0.944444	0.959807	1.0312	0.959539	0.917418	1.01513	0.993187	0.932854	1.17939	0.970145	1.0466	1.06326		16	1.36217	1.3026	1.31843	1.73873	1.78949	1.0877	1.26526
17	1.50151	1.15344	1.75746	1.81119	1.96814	1.3713	1.37866	1.2519	1.58704	1.69164	1.29976	1.05907	1.3845	1.51966	1.86089	1.09214	1.20301	1.08305	1.43332	1.274	0.839904	1.19518	0.947271	1.03856	0.99437	0.834727	0.848398	1.07915	0.957049	1.0893	0.925093	0.978532	1.10135	0.917853	1.00288	1.18195	1.11363	0.954495	0.941786	0.804052		17	1.20872	1.06721	1.37539	1.72734	1.45805	1.13161	1.28956
18	1.39668	1.25946	1.39729	1.96548	1.95898	1.49512	1.5671	1.3631	1.91815	1.82469	1.38574	1.42028	1.34472	1.56848	1.91466	1.17334	1.14463	1.48311	1.34235	1.49907	0.904199	1.09353	1.08928	1.082	1.19211	1.02228	1.11639	1.01211	0.905936	1.04194	1.03069	0.889451	1.03768	0.913326	1.00529	0.904133	0.879215	0.918949	1.06831	0.87189		18	1.27375	1.29239	1.47726	1.70533	1.68681	1.18889	1.25418
19	1.66823	1.38586	1.21387	1.67907	1.789	1.41404	1.39655	1.20057	1.78828	1.96318	1.45003	1.43234	1.01831	1.78107	1.81775	1.21993	1.11888	1.14588	1.38918	1.54379	0.957358	1.17016	0.854364	1.05877	1.06741	0.884302	1.01894	1.33396	1.01385	0.805279	1.07799	0.876502	0.955936	1.08018	0.850118	1.00102	1.0376	1.1751	1.08912	0.762896		19	1.24457	1.21401	0.994763	1.57359	1.64333	1.21972	1.19484
20	1.57722	1.16878	1.17937	1.75733	1.55907	1.53351	1.22261	1.46317	1.69294	1.84148	1.24656	1.32129	1.25025	1.71418	1.97059	1.24244	1.25351	1.05921	1.41369	1.36394	0.989637	1.01531	0.958064	1.04925	1.05615	0.884542	1.15232	0.750469	0.8844	0.91929	0.911584	1.11004	0.937971	1.06186	0.907359	0.952321	0.918385	1.04962	1.03426	0.84381		20	1.05257	1.33911	1.51244	1.50282	1.71696	1.15376	1.2871
21	1.52475	1.19765	1.33727	1.59342	1.77571	1.29117	1.38943	1.34333	1.7952	2.17314	1.49794	1.38813	1.05171	1.59657	1.74653	1.09919	1.18726	1.23713	1.42083	1.55217	0.833217	1.07482	0.935844	1.12059	1.184	0.89695	1.1667	0.827739	0.936719	1.05603	0.778591	1.05862	1.01443	0.839522	0.810438	0.894433	0.885711	0.888969	1.11925	0.742009		21	1.21311	1.43365	1.52912	1.5734	1.7019	1.27625	1.29074
22	1.38329	1.2913	1.26043	1.68786	1.9819	1.50113	1.57464	1.40082	1.82924	2.05992	1.56215	1.0996	1.31757	1.49794	1.62351	1.15377	1.02357	1.26823	1.38614	1.38787	1.06256	1.15243	1.10646	1.148	1.13859	0.934648	1.18034	1.11729	1.09937	1.06114	0.971324	0.910711	1.05885	1.01265	0.997583	0.965947	1.03022	0.941469	1.03944	0.947973		22	1.33251	1.09761	1.34115	1.89225	1.83567	1.08713	1.1825
23	1.55075	1.49382	1.06521	1.62234	2.26558	1.43	1.40707	1.2775	1.64126	1.8767	1.36533	1.32748	1.2317	1.47316	1.7985	1.26242	1.11832	1.28553	1.43349	1.43701	1.0474	1.01222	1.06932	1.15714	1.00219	0.993089	1.32897	1.06154	0.925159	1.01739	1.02977	0.912695	0.909381	0.986537	0.914932	1.06663	0.924366	0.815701	1.02035	0.879529		23	1.22782	1.0803	1.44963	1.51817	1.67296	1.03148	1.27317
24	1.26945	1.39951	1.47002	1.49961	1.91822	1.18558	1.40449	1.07	1.65115	1.9496	1.40891	1.30868	1.44589	1.41197	1.6034	1.21701	1.34508	1.18683	1.64527	1.41104	1.17016	1.09926	1.23951	1.0597	1.18183	0.846446	0.93864	1.03959	1.10749	1.02707	0.939732	0.917804	1.09515	0.977569	1.002	0.91877	1.14416	0.952025	0.977816	0.958885		24	1.26578	1.20511	1.23495	1.55281	1.58145	1.12226	1.25912
25	1.6049	1.06087	1.04584	1.5219	1.88999	1.37108	1.54193	1.26311	1.71661	1.57315	1.42254	1.27177	1.41143	1.49062	1.64138	1.25438	1.22043	1.18529	1.32805	1.53615	0.857519	1.24539	1.24391	1.13384	1.04535	1.02142	1.14274	1.02769	0.930188	0.907457	0.819414	1.17152	1.00813	0.878615	0.76905	1.06528	1.22687	0.720925	0.993697	1.0292		25	1.2948	1.49553	1.32018	1.38138	1.51895	1.01111	1.03626
26	1.4832	1.18461	1.07753	1.71586	1.94349	1.50467	1.47974	1.34914	1.67079	1.5706	1.21633	1.41728	1.1058	1.58653	2.00536	1.33737	1.3444	1.10355	1.28145	1.46386	1.08522	1.29433	1.2573	1.07356	1.19953	0.916689	1.02837	1.0616	1.01237	0.978408	1.1095	0.914603	1.0567	1.01101	0.854267	0.826237	1.0223	1.07521	1.06523	1.16029		26	1.17417	1.27661	1.04282	1.62196	1.84706	1.07992	0.983633
27	1.30907	1.35981	1.44311	1.8266	1.73458	1.14299	1.18029	1.3926	1.78191	1.84678	1.55494	1.28398	1.05063	1.47035	2.03989	1.20215	1.17447	1.13602	1.42491	1.28054	1.27545	1.13594	1.1515	1.13748	1.0666	0.895853	1.19358	0.814371	1.02356	0.922521	0.936412	0.998642	0.934659	0.896564	0.921175	0.926503	1.06899	0.804425	0.951389	0.83744		27	1.25239	1.18092	1.28163	1.68827	1.72456	1.1055	1.24978
28	1.42508	1.41453	1.09793	1.7743	1.89151	1.3682	1.40371	1.25413	1.79609	1.84265	1.43913	1.44843	1.07538	1.48353	1.84409	1.22699	1.13831	1.2321	1.52219	1.52285	0.960046	1.07819	1.0777	0.946105	1.21595	0.960728	1.16305	1.13946	0.891548	0.834229	0.997117	1.0531	1.03415	0.838302	1.0533	0.806319	0.844523	1.08076	1.0133	0.931779		28	1.05384	1.29748	1.2984	1.35065	1.48985	1.0556	1.36799
29	1.57389	1.17067	1.33379	1.63755	1.87048	1.26509	1.43386	1.15908	1.53916	1.81155	1.35657	1.20827	1.31315	1.31007	1.94163	1.19103	1.3085	1.07169	1.58837	1.73003	1.02339	1.05462	1.00172	1.12341	1.17412	0.951331	1.23462	1.18582	1.12058	1.02312	0.955822	1.0742	0.97252	0.903569	1.01508	0.889715	1.18015	1.04297	0.934529	0.925675		29	1.13064	0.966637	1.27549	1.54826	1.66404	1.1849	1.23009
30	1.51756	1.46749	1.50812	1.71665	1.9018	1.52777	1.29893	1.36554	1.58466	1.68264	1.4061	1.2384	1.46031	1.45857	1.75383	1.24938	1.15163	1.02139	1.5379	1.42018	0.914469	1.20226	1.06109	1.33404	1.1561	0.933598	1.06321	1.0311	0.977575	1.00402	0.92246	0.872563	0.9808	0.946783	0.966911	1.04827	0.950173	0.874153	1.01108	0.940453		30	1.2626	1.26268	1.36167	1.5024	1.85528	1.39634	1.17966
[truncated: 33 more columns]

[truncated: 25 more sheets: S2H, S2I, S2K, S2L, S2M, S3A, S3B, S4A, S4B, S4C, S4E, S4J, S5C, S6A, S6B, S6C, S6D, S6E, S7A, S7B …]
